# Supplementary material for: Structure of Vibrio collagenase VhaC provides insight into the mechanism of bacterial collagenolysis
Source: Nat Commun. 2022 Jan 28;13:566. doi: 10.1038/s41467-022-28264-1 (PMC8799719; doi:10.1038/s41467-022-28264-1)
Supplement: Supplementary file 3 — Supplementary Data 1 [file 41467_2022_28264_MOESM3_ESM.xlsx]

## Sheet: Sheet1
Supplementary Data 1. Strains and plasmids used in this study
Strain and Plasmid	Relevant characteristicsa
E. coli
DH5α	deoR endA1 gyrA96 hsdR17 (rk-mk+)recA1 relA1 supE44 thi-1 Δ(lacZYA-argF)U169 Φ80lacZ ΔM15F - λ -, used for gene clone
BL21(DE3)	F- ompT hsdS (rB-, mB-) gal dcm (DE3), used for gene expression
Plasmid
pEGFP-N1	Kmr, the plasmid carrying egfp gene
pET22b (+)	Apr, vector for protein expression
pET28a (+)	Kmr, vector for protein expression
aApr, ampicillin resistant; Kmr, kanamycin resistant.
