# Supplementary material for: Structure of Vibrio collagenase VhaC provides insight into the mechanism of bacterial collagenolysis
Source: Nat Commun. 2022 Jan 28;13:566. doi: 10.1038/s41467-022-28264-1 (PMC8799719; doi:10.1038/s41467-022-28264-1)
Supplement: Supplementary file 4 — Supplementary Data 2 [file 41467_2022_28264_MOESM4_ESM.xlsx]

## Sheet: Sheet1
Supplementary Data 2 | Primers used in this study
Primer	Sequence (5’-3’)	Description
CM-F	AAGAAGGAGATATACATATGGAACTAAAAAATCTCACCG	Primers for constructing pET-22b-cm (for expression of the collagenase module (CM) protein)
CM-R	TGGTGGTGGTGGTGCTCGAGAACAAGAGCTTGTTGCCAC
Up-EGFP+peptidase domain-F	AAGAAGGAGATATACATATGGTGAGCAAGGGCGAGGAG	Primers for constructing pET-22b-egfp-peptiadase domain (for expression of the EGFP-peptidase domain protein)
Up-EGFP+peptidase domain-overlap-R	ATTCCATAGTCACTACAATCCTTGTACAGCTCGTCCATGC
Down-EGFP+peptidase domain-overlap-F	GCATGGACGAGCTGTACAAGGATTGTAGTGACTATGGAAT
Down-EGFP+peptidase domain-R	TGGTGGTGGTGGTGCTCGAGAACAAGAGCTTGTTGCCAC
Peptidase domain-F	AAGAAGGAGATATACATATGGATTGTAGTGACTATGGAAT	Primers for constructing pET-22b-peptidase domain (for expression of the peptidase domain protein)
Peptidase domain-R	TGGTGGTGGTGGTGCTCGAGAACAAGAGCTTGTTGCCAC
Peptidase domain-E478A-F	CAAGGTAATGAACATACTCGTGCTCTAGGTTCCAC	Primers for constructing pET-22b-peptidase domain-E478A (for expression of the peptidase domain-E478A protein)
Peptidase domain-E478A-R	GTGGAACCTAGAGCACGAGTATGTTCATTACCTTG
EGFP-peptidase domain-E478A-F	CAAGGTAATGAACATACTCGTGCTCTAGGTTCCAC	Primers for constructing pET-22b-egfp-peptidase domain-E478A (for expression of the EGFP-peptidase domain-E478A protein)
EGFP-peptidase domain-E478A-R	GTGGAACCTAGAGCACGAGTATGTTCATTACCTTG
Activator domain-F	AAGAAGGAGATATACATATGGAACTAAAAAATCTCACCG	Primers for constructing pET-22b-activator domain (for expression of the activator domain protein)
Activator domain-R	TGGTGGTGGTGGTGCTCGAGTCCATAGTCACTACAATCCG
Up-activator domain+EGFP-F	AAGAAGGAGATATACATATGGAACTAAAAAATCTCACCG	Primers for constructing pET-22b-activator domain-egfp (for expression of the activator domain-EGFP protein)
Up-activator domain+EGFP-overlap-R	TCCTCGCCCTTGCTCACCATGTTACAAATTCCATAGTCAC
Down-activator domain+EGFP-overlap-F	GTGACTATGGAATTTGTAACATGGTGAGCAAGGGCGAGGA
Down-activator domain+EGFP-R	TGGTGGTGGTGGTGCTCGAGCTTGTACAGCTCGTCCATGC
EGFP-F	AAGAAGGAGATATACATATGGTGAGCAAGGGCGAGGAG	Primers for constructing pET-22b-egfp (for expression of the EGFP protein)
EGFP-R	TGGTGGTGGTGGTGCTCGAGCTTGTACAGCTCGTCCATGC
Activator domain-EGFP-F107A-F	TATTCGACTCTCGGCTGAGGCAAGCGCATTAACACAACTTG	Primers for constructing pET-22b-activator domain-egfp-F107A (for expression of the activator domain-EGFP-F107A protein)
Activator domain-EGFP-F107A-R	CAAGTTGTGTTAATGCGCTTGCCTCAGCCGAGAGTCGAATA
Activator domain-EGFP-R153A-F	CGTAATAACCCGCTGCTAAATACAGGAACAAAGCTTCAAGCTC	Primers for constructing pET-22b-activator domain-egfp-R153A (for expression of the activator domain-EGFP-R153A protein)
Activator domain-EGFP-R153A-R	GAGCTTGAAGCTTTGTTCCTGTATTTAGCAGCGGGTTATTACG
Activator domain-EGFP-Y157A-F	CTGTTGTAAAACTCAGCGGCATAACCCGCTCGTAAATACAGGA	Primers for constructing pET-22b-activator domain-egfp-Y157A (for expression of the activator domain-EGFP-Y157A protein)
Activator domain-EGFP-Y157A-R	TCCTGTATTTACGAGCGGGTTATGCCGCTGAGTTTTACAACAG
Activator domain-EGFP-F160A-F	CGAGACCTTGCTGTTGTAAGCCTCAGCGTAATAACCCGCT	Primers for constructing pET-22b-activator domain-egfp-F160A (for expression of the activator domain-EGFP-F160A protein)
Activator domain-EGFP-F160A-R	AGCGGGTTATTACGCTGAGGCTTACAACAGCAAGGTCTCG
Activator domain-EGFP-D207A-F	CTGGAGCCCTGCACTGGCCATGGTGATAATGAC	Primers for constructing pET-22b-activator domain-egfp-D207A (for expression of the activator domain-EGFP-D207A protein)
Activator domain-EGFP-D207A-R	GTCATTATCACCATGGCCAGTGCAGGGCTCCAG
Activator domain-EGFP-W234A-F	CACTGCATTACGCATGTACGCGTTCTGAGCGTATTGACTG	Primers for constructing pET-22b-activator domain-egfp-W234A (for expression of the activator domain-EGFP-W234A protein)
Activator domain-EGFP-W234A-R	CAGTCAATACGCTCAGAACGCGTACATGCGTAATGCAGTG
Activator domain-EGFP-F286A-F	CAGCATTCGCTGCCATAGCCTCATCACTCGCACCGA	Primers for constructing pET-22b-activator domain-egfp-F286A (for expression of the activator domain-EGFP-F286A protein)
Activator domain-EGFP-F286A-R	TCGGTGCGAGTGATGAGGCTATGGCAGCGAATGCTG
Activator domain-EGFP-N290A-F	CCTAACTCACGACCAGCAGCCGCTGCCATAAACTCATC	Primers for constructingf pET-22b-activator domain-egfp-N290A (for expression of the activator domain-EGFP-N290A protein)
Activator domain-EGFP-N290A-R	GATGAGTTTATGGCAGCGGCTGCTGGTCGTGAGTTAGG
Activator domain-EGFP-R293A-F	GTTAATCGTCCTAACTCAGCACCAGCATTCGCTGCCATAA	Primers for constructing pET-22b-activator domain-egfp-R293A (for expression of the activator domain-EGFP-R293A protein)
Activator domain-EGFP-R293A-R	TTATGGCAGCGAATGCTGGTGCTGAGTTAGGACGATTAAC
Activator domain-EGFP-E294A-F	GGTTAATCGTCCTAACGCACGACCAGCATTCGC	Primers for constructing pET-22b-activator domain-egfp-E294A (for expression of the activator domain-EGFP-E294A protein)
Activator domain-EGFP-E294A-R	GCGAATGCTGGTCGTGCGTTAGGACGATTAACC
CM-F107A-F	TATTCGACTCTCGGCTGAGGCAAGCGCATTAACACAACTTG	Primers for constructing pET-22b-cm-F107A (for expression of the CM-F107A protein)
CM-F107A-R	CAAGTTGTGTTAATGCGCTTGCCTCAGCCGAGAGTCGAATA
CM-R153A-F	CGTAATAACCCGCTGCTAAATACAGGAACAAAGCTTCAAGCTC	Primers for constructing pET-22b-cm-R153A (for expression of the CM-R153A protein)
CM-R153A-R	GAGCTTGAAGCTTTGTTCCTGTATTTAGCAGCGGGTTATTACG
CM-Y157A-F	CTGTTGTAAAACTCAGCGGCATAACCCGCTCGTAAATACAGGA	Primers for constructing pET-22b-cm-Y157A (for expression of the CM-Y157A protein)
CM-Y157A-R	TCCTGTATTTACGAGCGGGTTATGCCGCTGAGTTTTACAACAG
CM-F107A-F	TATTCGACTCTCGGCTGAGGCAAGCGCATTAACACAACTTG	Primers for constructing pET-22b-cm-F107A/R153A/Y157A-Y157A (for expression of the CM-F107A/R153A/Y157A protein)
CM-F107A-R	CAAGTTGTGTTAATGCGCTTGCCTCAGCCGAGAGTCGAATA
CM-R153A/Y157A-F	GTTGTAAAACTCAGCGGCATAACCCGCTGCTAAATACAGGAACAAAGCTTCAAGCTC
CM-R153A/Y157A-R	GAGCTTGAAGCTTTGTTCCTGTATTTAGCAGCGGGTTATGCCGCTGAGTTTTACAAC
VhaC-E478A-F	CAAGGTAATGAACATACGCGTGCTCTAGGTTCCAC	Primers for constructing pET-22b-vhaC-E478A (for expression of the VhaC-E478A protein)
VhaC-E478A-R	GTGGAACCTAGAGCACGCGTATGTTCATTACCTTG
VhaC-H477A-F	CAAGGTAATGAACATACTCGGCCTCTAGGTTCCACACAAAGT	Primers for constructing pET-22b-vhaC-H477A (for expression of the VhaC-H477A protein)
VhaC-H477A-R	ACTTTGTGTGGAACCTAGAGGCCGAGTATGTTCATTACCTTG
VhaC-H481A-F	CAAATCGTCCATCAAGGTAAGCAACATACTCGTGCTCTAGGT	Primers for constructing pET-22b-vhaC-H481A (for expression of the VhaC-H481A protein)
VhaC-H481A-R	ACCTAGAGCACGAGTATGTTGCTTACCTTGATGGACGATTTG
VhaC-E505A-F	ATTCGGCAATGCCCGCACTCCACCACACG	Primers for constructing pET-22b-vhaC-E505A (for expression of the VhaC-E505A protein)
VhaC-E505A-R	CGTGTGGTGGAGTGCGGGCATTGCCGAAT
VhaC-G441V-F	CCTCAAGGTACATTCCCACATTGTTGGTACTGATGT	Primers for constructing pET-22b-vhaC-G441V (for expression of the VhaC-G441V protein)
VhaC-G441V-R	ACATCAGTACCAACAATGTGGGAATGTACCTTGAGG
VhaC-G442V-F	CGCCCTCAAGGTACATTACCCCATTGTTGGTACTG	Primers for constructing pET-22b-vhaC-G442V (for expression of the VhaC-G442V protein)
VhaC-G442V-R	CAGTACCAACAATGGGGTAATGTACCTTGAGGGCG
VhaC-G441A-F	CTCAAGGTACATTCCCGCATTGTTGGTACTGATG	Primers for constructing pET-22b-vhaC-G441A (for expression of the VhaC-G441A protein)
VhaC-G441A-R	CATCAGTACCAACAATGCGGGAATGTACCTTGAG
VhaC-G442A-F	GCCCTCAAGGTACATTGCCCCATTGTTGGTACT	Primers for constructing pET-22b-vhaC-G442A (for expression of the VhaC-G442A protein)
VhaC-G442A-R	AGTACCAACAATGGGGCAATGTACCTTGAGGGC
Up-ΔPKD-F	AAGAAGGAGATATACATATGGAACTAAAAAATCTCACCG	Primers for constructing pET-22b-Δpkd (for expression of the ΔPKD protein)
Up-ΔPKD-overlap-R	ACTGCACAATCTTGTGGTAGACCAGAAACAAGAGCTTGTT
Down-ΔPKD-overlap-F	AACAAGCTCTTGTTTCTGGTCTACCACAAGATTGTGCAGT
Down-ΔPKD-R	TGGTGGTGGTGGTGCTCGAGCTGACGACAACCTGAGGTAT
ΔPPC-F	AAGAAGGAGATATACATATGGAACTAAAAAATCTCACCG	Primers for constructing pET-22b-Δppc (for expression of the ΔPPC protein)
ΔPPC-R	TGGTGGTGGTGGTGCTCGAGCGCATCAGAACCGCCCTGCGC
Up-EGFP+PKD-F	AAGAAGGAGATATACATATGGTGAGCAAGGGCGAGGAG	Primers for constructing pET-22b-egfp-pkd (for expression of the EGFP-PKD protein)
Up-EGFP+PKD-overlap-R	ATGACTGCATTAGGAGCATCCTTGTACAGCTCGTCCATGC
Down-EGFP+PKD-overlap-F	GCATGGACGAGCTGTACAAGGATGCTCCTAATGCAGTCAT
Down-EGFP+PKD-R	TGGTGGTGGTGGTGCTCGAGCGCATCAGAACCGCCCTGCGC
Up-EGFP+PPC-F	GTGCCGCGCGGCAGCCATATGGTGAGCAAGGGCGAGGAGCT	Primers for constructing pET-28a-egfp-ppc (for expression of the EGFP-PPC protein)
Up-EGFP+PPC-overlap-R	ATAGTAAGACTGTGTGTCGTCTTGTACAGCTCGTCCATGC		pet 28a
Down-EGFP+PPC-overlap-F	GCATGGACGAGCTGTACAAGACGACACACAGTCTTACTAT
Down-EGFP+PPC-R	GTGGTGGTGGTGGTGCTCGAGCTGACGACAACCTGAGGTAT
EGFP-PPC-W729A-F	CCGCTGGGATACTCAACGCAATGGTTTGTTGCGTCGC	Primers for constructing pET-28a-egfp-ppc-W729A (for expression of the EGFP-PPC-W729A protein)
EGFP-PPC-W729A-R	GCGACGCAACAAACCATTGCGTTGAGTATCCCAGCGG
EGFP-PPC-D751A-F	GGCAAATGGGGTAGGCGCCCTGAAAATTGAGTACA	Primers for constructing pET-28a-egfp-ppc-D751A (for expression of the EGFP-PPC-D751A protein)
EGFP-PPC-D751A-R	TGTACTCAATTTTCAGGGCGCCTACCCCATTTGCC
EGFP-PPC-K753A-F	CATCATTGCTGTACTCAATTGCCAGGTCGCCTACCCCATTTG	Primers for constructing pET-28a-egfp-ppc-K753A (for expression of the EGFP-PPC-K753A protein)
EGFP-PPC-K753A-R	CAAATGGGGTAGGCGACCTGGCAATTGAGTACAGCAATGATG
EGFP-PPC-E755A-F	AACCATCATTGCTGTACGCAATTTTCAGGTCGCCTAC	Primers for constructing pET-28a-egfp-ppc-E755A (for expression of the EGFP-PPC-E755A protein)
EGFP-PPC-E755A-R	GTAGGCGACCTGAAAATTGCGTACAGCAATGATGGTT
EGFP-PPC-Y756A-F	GGCCAACCATCATTGCTGGCCTCAATTTTCAGGTCGCC	Primers for constructing pET-28a-egfp-ppc-Y756A (for expression of the EGFP-PPC-Y756A protein)
EGFP-PPC-Y756A-R	GGCGACCTGAAAATTGAGGCCAGCAATGATGGTTGGCC
EGFP-PPC-W761A-F	TTGAACCGTTTGGCGCACCATCATTGCTGTACTCAATTTTCAG	Primers for constructing pET-28a-egfp-ppc-W761A (for expression of the EGFP-PPC-W761A protein)
EGFP-PPC-W761A-R	CTGAAAATTGAGTACAGCAATGATGGTGCGCCAAACGGTTCAA
EGFP-PPC-W770A-F	GGTTCAAATCACCATGCGGCGTCAGACAATGCGGGTAA	Primers for constructing pET-28a-egfp-ppc-W770A (for expression of the EGFP-PPC-W770A protein)
EGFP-PPC-W770A-R	TTACCCGCATTGTCTGACGCCGCATGGTGATTTGAACC
EGFP-PPC-E778A-F	TGGACAAGGTAATACACGCAGCATTACCCGCATTG	Primers for constructing pET-28a-egfp-ppc-E778A (for expression of the EGFP-PPC-E778A protein)
EGFP-PPC-E778A-R	CAATGCGGGTAATGCTGCGTGTATTACCTTGTCCA
EGFP-PPC-Y788A-F	TAACGTACCCCCAGGCATTGCGCTGATTGGACAAGGTAATAC	Primers for constructing pET-28a-egfp-ppc-Y788A (for expression of the EGFP-PPC-Y788A protein)
EGFP-PPC-Y788A-R	GTATTACCTTGTCCAATCAGCGCAATGCCTGGGGGTACGTTA
EGFP-PPC-W789A-F	GACTTTAACGTACCCCGCGTAATTGCGCTGATTGGACAAG	Primers for constructing pET-28a-egfp-ppc-W789A (for expression of the EGFP-PPC-W789A protein)
EGFP-PPC-W789A-R	CTTGTCCAATCAGCGCAATTACGCGGGGTACGTTAAAGTC
EGFP-PPC-Y791A-F	TCACCAGAGACTTTAACGGCCCCCCAGTAATTGCGCTG	Primers for constructing pET-28a-egfp-ppc-Y791A (for expression of the EGFP-PPC-Y791A protein)
EGFP-PPC-Y791A-R	CAGCGCAATTACTGGGGGGCCGTTAAAGTCTCTGGTGA
ColG-activator domain-F	AAGAAGGAGATATACATATGTATGATTTTGAGTATTTAAA	Primers for constructing pET-22b-colG-activator domain (for expression of the ColG-activator domain protein)
ColG-activator domain-R	TGGTGGTGGTGGTGCTCGAGCCCATCATAATCCCAAGTTA
Up-ColG-activator domain-EGFP-F	AAGAAGGAGATATACATATGTATGATTTTGAGTATTTAAA	Primers for constructing pET-22b-colG-activator domain-egfp (for expression of the ColG-activator domain-EGFP protein)
Up-ColG-activator domain-EGFP-overlap-R	TCCTCGCCCTTGCTCACCATCCCATCATAATCCCAAGTTA
Down-ColG-activator domain-EGFP-overlap-F	TAACTTGGGATTATGATGGGATGGTGAGCAAGGGCGAGGA
Down-ColG-activator domain-EGFP-R	TGGTGGTGGTGGTGCTCGAGCTTGTACAGCTCGTCCATGC
ColG-peptidase domain-F	AAGAAGGAGATATACATATGAAGGTGGATCACGATAAGTT	Primers for constructing pET-22b-colG-peptidase domain (for expression of the ColG-peptidase domain protein)
ColG-peptidase domain-R	TGGTGGTGGTGGTGCTCGAGCGCATTATCTGTTAAAACCC
ColG-peptidase domain-E524A-F	CTCGCTTGTAAATAGTGAGTATATGCATGTCTAAACAATTCTTCAAGAC	Primers for constructing pET-22b-colG-peptidase domain-E524A (for expression of the ColG-peptidase domain-E524A protein)
ColG-peptidase domain-E524A-R	GTCTTGAAGAATTGTTTAGACATGCATATACTCACTATTTACAAGCGAG
Up-ColG-EGFP-peptidase domain-E524-F	AAGAAGGAGATATACATATGAAGGTGGATCACGATAAGTT	Primers for constructing pET-22b-colG-egfp-peptidase domain-E524A (for expression of the ColG-EGFP-peptidase domain-E524A protein)
Up-ColG-EGFP-peptidase domain-E524-overlap-R	AACTTATCGTGATCCACCTTCTTGTACAGCTCGTCCATGC
Down-ColG-EGFP-peptidase domain-E524-overlap-F	GCATGGACGAGCTGTACAAGAAGGTGGATCACGATAAGTT
Down-ColG-EGFP-peptidase domain-E524-R	TGGTGGTGGTGGTGCTCGAGCGCATTATCTGTTAAAACCC
