# Supplementary material for: Structure of Vibrio collagenase VhaC provides insight into the mechanism of bacterial collagenolysis
Source: Nat Commun. 2022 Jan 28;13:566. doi: 10.1038/s41467-022-28264-1 (PMC8799719; doi:10.1038/s41467-022-28264-1)
Supplement: Supplementary file 8 — Source Data [file 41467_2022_28264_MOESM8_ESM.xlsx]

## Sheet: Figure 2a
Figure 2a
The activities of VhaC, CM and EGFP-peptidase domain towards collagen fibers, [(POG)10]3 and Pz peptide.
Substrate: collagen fibers								Specific activity			Relative activity (%)
		OD600 (control group)	OD600 (experimental group)			Enzyme activity (U/ml)	Enzyme activity (U/mg)	mean	error		mean	error	p-value
VhaC	repeat 1	0.1724	1.6319	1.4595	5.83268	1.16654	284.521	281.074	15.1261	101.226	100	5.38155
	repeat 2	0.1724	1.6771	1.5047	6.03066	1.20613	294.179			104.662
	repeat 3	0.1724	1.5383	1.3659	5.42269	1.08454	264.521			94.1111
CM	repeat 1	0.1724	0.8246	0.6522	2.29654	0.459308	76.5513	76.9017	1.17859	27.2353	27.36	0.419318	2.00808e-05	**
	repeat 2	0.1724	0.8204	0.648	2.27814	0.455629	75.9381			27.0172
	repeat 3	0.1724	0.836	0.6636	2.34647	0.469295	78.2158			27.8275
EGFP-peptidase domain	repeat 1	0.1724	0.298	0.1256	-0.0100745	-0.00201489	-0.00335815	-0.0117292	0.0281082	-0.00119476	ND	ND		#
	repeat 2	0.1724	0.2708	0.0984	-0.129216	-0.0258432	-0.043072			-0.0153241
	repeat 3	0.1724	0.308	0.1356	0.0337276	0.00674551	0.0112425			0.00399985
Trypsin	repeat 1	0.218	0.433	0.215	0.0924207	0.0184841	0.0385086	0.0315266	0.0135127	0.0137006	0.0112165	0.00480752	5.55831e-06	**
	repeat 2	0.218	0.419	0.201	0.0382831	0.00765661	0.0159513			0.00567512
	repeat 3	0.218	0.434	0.216	0.0962877	0.0192575	0.0401199			0.0142738
Substrate: [(POG)10]3								Specific activity			Relative activity (%)
		OD600 (control group)	OD600 (experimental group)			Enzyme activity (U/ml)	Enzyme activity (U/mg)	mean	error		mean	error	p-value
VhaC	repeat 1	0.12	1.52	1.4	5.02159	0.669545	10.1446	10.5928	0.426877	95.7685	100	4.02986
	repeat 2	0.12	1.6272	1.5072	5.44231	0.725641	10.9946			103.792
	repeat 3	0.12	1.5824	1.4624	5.26648	0.702198	10.6394			100.439
CM	repeat 1	0.12	1.2824	1.1624	4.08909	0.545212	11.3586	10.937	0.402732	107.229	103.249	3.80192	0.367151	ns
	repeat 2	0.12	1.2088	1.0888	3.80024	0.506698	10.5562			99.6541
	repeat 3	0.12	1.24	1.12	3.92268	0.523025	10.8963			102.865
EGFP-peptidase domain	repeat 1	0.12	0.217	0.097	-0.0922292	-0.0122972	-0.0539352	-0.0439897	0.0366021	-0.509166	ND	ND		#
	repeat 2	0.12	0.208	0.088	-0.127551	-0.0170068	-0.0745912			-0.704166
	repeat 3	0.12	0.239	0.119	-0.00588697	-0.000784929	-0.00344267			-0.0325
Trypsin	repeat 1	0.137	0.187	0.05	-0.344935	-0.0459914	-0.0479077	-0.0498993	0.00190755	-0.452265	ND	ND		#
	repeat 2	0.137	0.18	0.043	-0.372311	-0.0496415	-0.0517099			-0.488159
	repeat 3	0.137	0.183	0.046	-0.360579	-0.0480772	-0.0500804			-0.472775
Substrate: Pz peptide							Specific activity			Relative activity (%)
		OD320 (control group)	OD320 (experimental group)		Enzyme activity (U/ml)	Enzyme activity (U/mg)	mean	error		mean	error	p-value
VhaC	repeat 1	0.0281	1.2354	1.2073	8.04867	1963.09	1952.52	28.8869	100.541	100	1.47947
	repeat 2	0.0281	1.2425	1.2144	8.096	1974.63			101.133
	repeat 3	0.0281	1.2088	1.1807	7.87133	1919.84			98.3261
CM	repeat 1	0.0281	0.985	0.9569	6.37933	2126.44	2030.89	90.9687	108.908	104.014	4.65904	0.228046	ns
	repeat 2	0.0281	0.9375	0.9094	6.06267	2020.89			103.502
	repeat 3	0.0281	0.9035	0.8754	5.836	1945.33			99.6319
EGFP-peptidase domain	repeat 1	-0.0859	0.201	0.2869	1.91267	1275.11	1249.93	24.4781	65.3059	64.016	1.25367	5.58682e-06	**
	repeat 2	-0.0859	0.195	0.2809	1.87267	1248.44			63.9402
	repeat 3	-0.0859	0.19	0.2759	1.83933	1226.22			62.802
Trypsin	repeat 1	0.2068	0.2267	0.0199	0.132667	0.110556	-0.077963	0.163949	0.0056622	ND	ND		#
	repeat 2	0.2068	0.1731	-0.0337	-0.224667	-0.187222			-0.00958875
	repeat 3	0.2068	0.1785	-0.0283	-0.188667	-0.157222			-0.00805227

## Sheet: Figure 2b
Figure 2b
ITC analysis of the ability of Peptidase-E478A to bind [(POG)10]3.
DP profile				ΔH profile
DP_X	DP_Y			Fit_X	Fit_Y	NDH_X	NDH_Y
0.083333	0.036882					0.1689	0.118513
0.1	0.017238					0.320261	-0.002005
0.116667	0.011033					0.473806	-0.062801
0.133333	0.005879					0.629535	-0.06748
0.15	0.001495					0.787449	-0.144526
0.166667	-0.00345					0.947547	0.092138
0.183333	-0.009004					1.10983	0.031663
0.2	-0.015622					1.27429	0.08418
0.216667	-0.02011					1.44095	0.039648
0.233333	-0.019069					1.60978	0.019296
0.25	-0.017157					1.7808	0.09292
0.266667	-0.015485					1.954	0.079381
0.283333	-0.016763
0.3	-0.018546
0.316667	-0.020269
0.333333	-0.022082
0.35	-0.023804
0.366667	-0.025057
0.383333	-0.02316
0.4	-0.017991
0.416667	-0.012062
0.433333	-0.006652
0.45	-0.002123
0.466667	0.001106
0.483333	0.003525
0.5	0.005319
0.516667	0.006663
0.533333	0.007528
0.55	0.008122
0.566667	0.008536
0.583333	0.00881
0.6	0.009042
0.616667	0.009394
0.633333	0.009686
0.65	0.009888
0.666667	0.00987
0.683333	0.009802
0.7	0.00956
0.716667	0.00934
0.733333	0.00916
0.75	0.008899
0.766667	0.008649
0.783333	0.008279
0.8	0.00798
0.816667	0.007803
0.833333	0.007566
0.85	0.007229
0.866667	0.007002
0.883333	0.006865
0.9	0.006481
0.916667	0.00582
0.933333	0.005439
0.95	0.005228
0.966667	0.004836
0.983333	0.005085
1	0.005547
1.01667	0.005731
1.03333	0.002936
1.05	-0.00515
1.06667	-0.009546
1.08333	-0.010891
1.1	-0.010265
1.11667	-0.008937
1.13333	-0.008128
1.15	-0.00826
1.16667	-0.008411
1.18333	-0.008892
1.2	-0.009584
1.21667	-0.010243
1.23333	-0.010391
1.25	-0.00989
1.26667	-0.009149
1.28333	-0.008457
1.3	-0.007848
1.31667	-0.007205
1.33333	-0.006932
1.35	-0.00682
1.36667	-0.006947
1.38333	-0.007245
1.4	-0.007565
1.41667	-0.007983
1.43333	-0.007921
1.45	-0.007668
1.46667	-0.007406
1.48333	-0.007204
1.5	-0.006776
1.51667	-0.006346
1.53333	-0.005955
1.55	-0.005634
1.56667	-0.005424
1.58333	-0.005403
1.6	-0.005479
1.61667	-0.005742
1.63333	-0.005904
1.65	-0.006127
1.66667	-0.006329
1.68333	-0.006562
1.7	-0.006683
1.71667	-0.00679
1.73333	-0.007007
1.75	-0.007105
1.76667	-0.007322
1.78333	-0.007729
1.8	-0.008186
1.81667	-0.00858
1.83333	-0.008943
1.85	-0.009257
1.86667	-0.00955
1.88333	-0.009874
1.9	-0.010079
1.91667	-0.01035
1.93333	-0.010551
1.95	-0.010702
1.96667	-0.010934
1.98333	-0.011075
2	-0.011129
2.01667	-0.011349
2.03333	-0.0114
2.05	-0.01152
2.06667	-0.01156
2.08333	-0.011631
2.1	-0.011685
2.11667	-0.011617
2.13333	-0.011698
2.15	-0.011719
2.16667	-0.01162
2.18333	-0.011721
2.2	-0.011918
2.21667	-0.011891
2.23333	-0.011864
2.25	-0.011728
2.26667	-0.011711
2.28333	-0.011704
2.3	-0.011385
2.31667	-0.011122
2.33333	-0.010888
2.35	-0.010425
2.36667	-0.010172
2.38333	-0.009919
2.4	-0.009855
2.41667	-0.009867
2.43333	-0.009819
2.45	-0.009661
2.46667	-0.009353
2.48333	-0.009115
2.5	-0.009098
2.51667	-0.009086
2.53333	-0.008985
2.55	-0.008864
2.56667	-0.008843
2.58333	-0.008711
2.6	-0.008541
2.61667	-0.008268
2.63333	-0.008125
2.65	-0.008152
2.66667	-0.008269
2.68333	-0.008416
2.7	-0.008406
2.71667	-0.008372
2.73333	-0.008089
2.75	-0.007745
2.76667	-0.007442
2.78333	-0.007248
2.8	-0.007109
2.81667	-0.006767
2.83333	-0.006505
2.85	-0.006202
2.86667	-0.00601
2.88333	-0.005858
2.9	-0.005601
2.91667	-0.005481
2.93333	-0.005131
2.95	-0.004642
2.96667	-0.004372
2.98333	-0.004002
3	-0.003479
3.01667	-0.003034
3.03333	-0.002748
3.05	-0.002553
3.06667	-0.002407
3.08333	-0.002281
3.1	-0.002194
3.11667	-0.002084
3.13333	-0.002124
3.15	-0.002504
3.16667	-0.002914
3.18333	-0.003424
3.2	-0.003743
3.21667	-0.003851
3.23333	-0.003688
3.25	-0.003275
3.26667	-0.002872
3.28333	-0.002609
3.3	-0.002307
3.31667	-0.002103
3.33333	-0.001938
3.35	-0.001734
3.36667	-0.00182
3.38333	-0.001695
3.4	-0.001423
3.41667	-0.000329
3.43333	0.002116
3.45	0.00476
3.46667	0.005814
3.48333	0.005948
3.5	0.0071
3.51667	0.005382
3.53333	-0.005875
3.55	-0.039862
3.56667	-0.089709
3.58333	-0.136706
3.6	-0.167558
3.61667	-0.178118
3.63333	-0.175468
3.65	-0.172158
3.66667	-0.176348
3.68333	-0.175888
3.7	-0.185214
3.71667	-0.178829
3.73333	-0.164164
3.75	-0.153378
3.76667	-0.146863
3.78333	-0.137298
3.8	-0.12501
3.81667	-0.11073
3.83333	-0.095571
3.85	-0.081192
3.86667	-0.068653
3.88333	-0.058304
3.9	-0.049833
3.91667	-0.042652
3.93333	-0.036541
3.95	-0.03147
3.96667	-0.027248
3.98333	-0.023867
4	-0.020925
4.01667	-0.018793
4.03333	-0.017051
4.05	-0.01556
4.06667	-0.014018
4.08333	-0.012586
4.1	-0.011515
4.11667	-0.010854
4.13333	-0.010243
4.15	-0.009792
4.16667	-0.009481
4.18333	-0.00905
4.2	-0.008601
4.21667	-0.008463
4.23333	-0.008545
4.25	-0.008596
4.26667	-0.008378
4.28333	-0.00797
4.3	-0.007474
4.31667	-0.00716
4.33333	-0.006896
4.35	-0.006542
4.36667	-0.006128
4.38333	-0.005934
4.4	-0.005864
4.41667	-0.006056
4.43333	-0.006207
4.45	-0.006099
4.46667	-0.005891
4.48333	-0.005742
4.5	-0.00554
4.51667	-0.005429
4.53333	-0.005268
4.55	-0.004907
4.56667	-0.004406
4.58333	-0.004195
4.6	-0.004301
4.61667	-0.004719
4.63333	-0.005317
4.65	-0.005845
4.66667	-0.006283
4.68333	-0.006671
4.7	-0.006916
4.71667	-0.006755
4.73333	-0.006754
4.75	-0.006642
4.76667	-0.006401
4.78333	-0.00631
4.8	-0.006367
4.81667	-0.006278
4.83333	-0.006199
4.85	-0.006149
4.86667	-0.0062
4.88333	-0.006291
4.9	-0.006372
4.91667	-0.006396
4.93333	-0.006171
4.95	-0.005746
4.96667	-0.00516
4.98333	-0.004615
5	-0.00411
5.01667	-0.00367
5.03333	-0.00347
5.05	-0.00354
5.06667	-0.00344
5.08333	-0.00345
5.1	-0.003502
5.11667	-0.003449
5.13333	-0.003196
5.15	-0.003053
5.16667	-0.00293
5.18333	-0.002727
5.2	-0.002586
5.21667	-0.002381
5.23333	-0.002245
5.25	-0.00208
5.26667	-0.002135
5.28333	-0.0022
5.3	-0.002287
5.31667	-0.002289
5.33333	-0.002382
5.35	-0.002414
5.36667	-0.002347
5.38333	-0.002279
5.4	-0.002173
5.41667	-0.002023
5.43333	-0.001872
5.45	-0.001741
5.46667	-0.001631
5.48333	-0.00137
5.5	-0.001109
5.51667	-0.000873
5.53333	-0.000757
5.55	-0.000542
5.56667	-0.000266
5.58333	2e-05
5.6	0.000198
5.61667	0.000181
5.63333	1.4e-05
5.65	-0.000142
5.66667	-0.000249
5.68333	-0.000276
5.7	-0.000229
5.71667	-0.000136
5.73333	3.8e-05
5.75	0.000331
5.76667	0.000695
5.78333	0.001198
5.8	0.001606
5.81667	0.001872
5.83333	0.002248
5.85	0.002484
5.86667	0.002759
5.88333	0.002815
5.9	0.003157
5.91667	0.004328
5.93333	0.005898
5.95	0.007488
5.96667	0.008488
5.98333	0.008358
6	0.007595
6.01667	0.00448
6.03333	-0.002454
6.05	-0.027409
6.06667	-0.073174
6.08333	-0.120929
6.1	-0.154297
6.11667	-0.168776
6.13333	-0.168916
6.15	-0.164025
6.16667	-0.166625
6.18333	-0.165805
6.2	-0.168257
6.21667	-0.167562
6.23333	-0.158366
6.25	-0.147861
6.26667	-0.141515
6.28333	-0.13282
6.3	-0.121077
6.31667	-0.107116
6.33333	-0.091976
6.35	-0.077265
6.36667	-0.064004
6.38333	-0.052894
6.4	-0.043626
6.41667	-0.03582
6.43333	-0.029184
6.45	-0.023398
6.46667	-0.018672
6.48333	-0.014786
6.5	-0.011573
6.51667	-0.008961
6.53333	-0.00666
6.55	-0.004559
6.56667	-0.002688
6.58333	-0.001086
6.6	0.000182
6.61667	0.001169
6.63333	0.001785
6.65	0.002192
6.66667	0.002568
6.68333	0.002825
6.7	0.002959
6.71667	0.00318
6.73333	0.003352
6.75	0.003384
6.76667	0.003186
6.78333	0.003038
6.8	0.003107
6.81667	0.003485
6.83333	0.003902
6.85	0.003969
6.86667	0.003947
6.88333	0.003724
6.9	0.003258
6.91667	0.002771
6.93333	0.002464
6.95	0.002407
6.96667	0.002599
6.98333	0.002892
7	0.003172
7.01667	0.00319
7.03333	0.003058
7.05	0.002957
7.06667	0.002915
7.08333	0.002973
7.1	0.003099
7.11667	0.003062
7.13333	0.003076
7.15	0.00307
7.16667	0.002803
7.18333	0.002607
7.2	0.002458
7.21667	0.002387
7.23333	0.002376
7.25	0.002196
7.26667	0.001715
7.28333	0.001084
7.3	0.000451
7.31667	-3.5e-05
7.33333	-0.0005
7.35	-0.000615
7.36667	-0.00041
7.38333	-0.000316
7.4	-0.000223
7.41667	-0.000123
7.43333	-0.000123
7.45	-6.2e-05
7.46667	-1.2e-05
7.48333	-0.000291
7.5	-0.000533
7.51667	-0.000507
7.53333	-0.000751
7.55	-0.001025
7.56667	-0.001369
7.58333	-0.001433
7.6	-0.00126
7.61667	-0.000978
7.63333	-0.000687
7.65	-0.000325
7.66667	-4.3e-05
7.68333	-0.000191
7.7	-0.000382
7.71667	-0.000524
7.73333	-0.000737
7.75	-0.000979
7.76667	-0.001142
7.78333	-0.001214
7.8	-0.001289
7.81667	-0.001295
7.83333	-0.001211
7.85	-0.001267
7.86667	-0.001043
7.88333	-0.000719
7.9	-0.000447
7.91667	-0.000266
7.93333	-6.5e-05
7.95	0.000186
7.96667	0.000547
7.98333	0.000778
8	0.000938
8.01667	0.001288
8.03333	0.001477
8.05	0.001516
8.06667	0.001555
8.08333	0.001464
8.1	0.001473
8.11667	0.001391
8.13333	0.001249
8.15	0.001137
8.16667	0.000896
8.18333	0.000624
8.2	0.000461
8.21667	0.000429
8.23333	0.000476
8.25	0.000533
8.26667	0.000421
8.28333	0.000388
8.3	0.000225
8.31667	-2.9e-05
8.33333	-0.000273
8.35	-0.000386
8.36667	-0.00064
8.38333	-0.000464
8.4	-0.000268
8.41667	-0.000122
8.43333	0.000473
8.45	0.001078
8.46667	0.001163
8.48333	0.001769
8.5	0.001853
8.51667	0.001338
8.53333	-0.004258
8.55	-0.026144
8.56667	-0.0693
8.58333	-0.116796
8.6	-0.150833
8.61667	-0.16623
8.63333	-0.166127
8.65	-0.160404
8.66667	-0.161631
8.68333	-0.161609
8.7	-0.165227
8.71667	-0.170175
8.73333	-0.158734
8.75	-0.146743
8.76667	-0.140781
8.78333	-0.1329
8.8	-0.1218
8.81667	-0.10848
8.83333	-0.09399
8.85	-0.079681
8.86667	-0.066691
8.88333	-0.055571
8.9	-0.046213
8.91667	-0.038645
8.93333	-0.032147
8.95	-0.026599
8.96667	-0.022011
8.98333	-0.017933
9	-0.014636
9.01667	-0.011661
9.03333	-0.009155
9.05	-0.007199
9.06667	-0.005433
9.08333	-0.003947
9.1	-0.002842
9.11667	-0.001868
9.13333	-0.000934
9.15	7.9e-05
9.16667	0.001023
9.18333	0.001777
9.2	0.00247
9.21667	0.002941
9.23333	0.003063
9.25	0.003014
9.26667	0.002806
9.28333	0.002607
9.3	0.002618
9.31667	0.002457
9.33333	0.002286
9.35	0.002085
9.36667	0.001764
9.38333	0.001513
9.4	0.001291
9.41667	0.001298
9.43333	0.001425
9.45	0.001421
9.46667	0.001238
9.48333	0.000994
9.5	0.00079
9.51667	0.000593
9.53333	0.000437
9.55	0.000421
9.56667	0.000435
9.58333	0.000489
9.6	0.000661
9.61667	0.000762
9.63333	0.000753
9.65	0.000624
9.66667	0.000385
9.68333	-4e-06
9.7	-0.000284
9.71667	-0.000346
9.73333	-0.000179
9.75	-6.1e-05
9.76667	0.000117
9.78333	0.000585
9.8	0.000942
9.81667	0.001126
9.83333	0.001211
9.85	0.001036
9.86667	0.000671
9.88333	0.000415
9.9	0.000379
9.91667	0.00028
9.93333	0.000122
9.95	-8.7e-05
9.96667	-0.000276
9.98333	-0.000324
10	-0.000184
10.0167	2.4e-05
10.0333	0.000201
10.05	0.000389
10.0667	0.000247
10.0833	-0.000145
10.1	-0.000488
10.1167	-0.000754
10.1333	-0.00093
10.15	-0.001096
10.1667	-0.001252
10.1833	-0.001057
10.2	-0.000695
10.2167	-0.000564
10.2333	-0.000533
10.25	-0.000533
10.2667	-0.000582
10.2833	-0.000392
10.3	-0.000213
10.3167	-2.5e-05
10.3333	0.000182
10.35	0.000269
10.3667	0.000306
10.3833	0.000153
10.4	0.000139
10.4167	0.000343
10.4333	0.000487
10.45	0.000451
10.4667	0.000536
10.4833	0.0005
10.5	0.000613
10.5167	0.000574
10.5333	0.000295
10.55	0.000147
10.5667	-0.000112
10.5833	-0.000421
10.6	-0.00055
10.6167	-0.000532
10.6333	-0.000693
10.65	-0.000934
10.6667	-0.001095
10.6833	-0.001127
10.7	-0.000939
10.7167	-0.000583
10.7333	-0.000246
10.75	-2e-05
10.7667	0.000126
10.7833	0.000193
10.8	4.8e-05
10.8167	0.000193
10.8333	0.000107
10.85	4.2e-05
10.8667	0.000226
10.8833	0.000651
10.9	0.001055
10.9167	0.001518
10.9333	0.001861
10.95	0.001784
10.9667	0.001107
10.9833	0.00053
11	0.000193
11.0167	0.001495
11.0333	-0.001103
11.05	-0.021721
11.0667	-0.064459
11.0833	-0.111857
11.1	-0.146826
11.1167	-0.161045
11.1333	-0.161034
11.15	-0.155663
11.1667	-0.157353
11.1833	-0.157772
11.2	-0.162711
11.2167	-0.163382
11.2333	-0.153992
11.25	-0.143952
11.2667	-0.138523
11.2833	-0.130553
11.3	-0.119474
11.3167	-0.106455
11.3333	-0.092207
11.35	-0.078288
11.3667	-0.065759
11.3833	-0.054991
11.4	-0.046132
11.4167	-0.038715
11.4333	-0.032447
11.45	-0.02729
11.4667	-0.023092
11.4833	-0.019505
11.5	-0.016387
11.5167	-0.013851
11.5333	-0.011964
11.55	-0.010548
11.5667	-0.009541
11.5833	-0.008745
11.6	-0.008198
11.6167	-0.007793
11.6333	-0.007617
11.65	-0.007362
11.6667	-0.007176
11.6833	-0.00685
11.7	-0.006605
11.7167	-0.00656
11.7333	-0.006546
11.75	-0.006541
11.7667	-0.006597
11.7833	-0.006592
11.8	-0.006528
11.8167	-0.006454
11.8333	-0.0064
11.85	-0.006216
11.8667	-0.005843
11.8833	-0.005249
11.9	-0.004495
11.9167	-0.003873
11.9333	-0.00317
11.95	-0.002747
11.9667	-0.002404
11.9833	-0.002041
12	-0.001469
12.0167	-0.000847
12.0333	-0.000205
12.05	0.000397
12.0667	0.00083
12.0833	0.001172
12.1	0.001123
12.1167	0.000994
12.1333	0.000896
12.15	0.000777
12.1667	0.000888
12.1833	0.001069
12.2	0.00122
12.2167	0.001181
12.2333	0.001061
12.25	0.001102
12.2667	0.001202
12.2833	0.001362
12.3	0.001513
12.3167	0.001672
12.3333	0.001622
12.35	0.001512
12.3667	0.001281
12.3833	0.001081
12.4	0.00093
12.4167	0.000829
12.4333	0.001018
12.45	0.001297
12.4667	0.001576
12.4833	0.001985
12.5	0.002214
12.5167	0.002112
12.5333	0.00175
12.55	0.001329
12.5667	0.001217
12.5833	0.001125
12.6	0.000883
12.6167	0.000851
12.6333	0.000809
12.65	0.000646
12.6667	0.000434
12.6833	0.000271
12.7	0.000129
12.7167	-4.4e-05
12.7333	-5.7e-05
12.75	-0.000181
12.7667	-0.000434
12.7833	-0.000677
12.8	-0.001
12.8167	-0.001425
12.8333	-0.001699
12.85	-0.001823
12.8667	-0.001767
12.8833	-0.001491
12.9	-0.001286
12.9167	-0.00116
12.9333	-0.000955
12.95	-0.00091
12.9667	-0.000945
12.9833	-0.00079
13	-0.000525
13.0167	-0.00041
13.0333	-0.000255
13.05	1e-05
13.0667	-2.5e-05
13.0833	1e-05
13.1	0.000245
13.1167	0.000461
13.1333	0.000627
13.15	0.000852
13.1667	0.000848
13.1833	0.000854
13.2	0.0009
13.2167	0.000998
13.2333	0.001065
13.25	0.001093
13.2667	0.00131
13.2833	0.001258
13.3	0.001006
13.3167	0.000805
13.3333	0.000725
13.35	0.000784
13.3667	0.000704
13.3833	0.000694
13.4	0.000584
13.4167	0.000455
13.4333	0.000387
13.45	0.000349
13.4667	-0.000119
13.4833	-0.001227
13.5	-0.000265
13.5167	0.000749
13.5333	0.000313
13.55	-0.010993
13.5667	-0.04598
13.5833	-0.091636
13.6	-0.129751
13.6167	-0.149216
13.6333	-0.15291
13.65	-0.148324
13.6667	-0.145238
13.6833	-0.147152
13.7	-0.146896
13.7167	-0.151159
13.7333	-0.146871
13.75	-0.139304
13.7667	-0.131926
13.7833	-0.125209
13.8	-0.115481
13.8167	-0.103432
13.8333	-0.090103
13.85	-0.076584
13.8667	-0.064025
13.8833	-0.053196
13.9	-0.044156
13.9167	-0.036686
13.9333	-0.030496
13.95	-0.025445
13.9667	-0.021115
13.9833	-0.017224
14	-0.013794
14.0167	-0.010962
14.0333	-0.008641
14.05	-0.006969
14.0667	-0.005747
14.0833	-0.004886
14.1	-0.004154
14.1167	-0.003391
14.1333	-0.002849
14.15	-0.002346
14.1667	-0.001764
14.1833	-0.001061
14.2	-0.000568
14.2167	-0.000265
14.2333	4.8e-05
14.25	0.000242
14.2667	0.000435
14.2833	0.000498
14.3	0.000582
14.3167	0.000666
14.3333	0.0007
14.35	0.000754
14.3667	0.000708
14.3833	0.000842
14.4	0.000926
14.4167	0.00089
14.4333	0.000825
14.45	0.000749
14.4667	0.000724
14.4833	0.000828
14.5	0.000873
14.5167	0.000748
14.5333	0.000772
14.55	0.000797
14.5667	0.000952
14.5833	0.001246
14.6	0.001351
14.6167	0.001296
14.6333	0.001241
14.65	0.001096
14.6667	0.00103
14.6833	0.001055
14.7	0.00092
14.7167	0.000555
14.7333	0.000149
14.75	-5.6e-05
14.7667	-0.000361
14.7833	-0.000537
14.8	-0.000562
14.8167	-0.000797
14.8333	-0.001003
14.85	-0.000839
14.8667	-0.000754
14.8833	-0.00053
14.9	-0.000405
14.9167	-0.000461
14.9333	-0.000577
14.95	-0.000383
14.9667	-0.00031
14.9833	-0.000326
15	-0.000442
15.0167	-0.000598
15.0333	-0.000505
15.05	-0.000262
15.0667	-7.8e-05
15.0833	0.000105
15.1	0.000358
15.1167	0.000361
15.1333	0.000243
15.15	0.000326
15.1667	0.000388
15.1833	0.000201
15.2	2.3e-05
15.2167	-0.000335
15.2333	-0.000613
15.25	-0.000772
15.2667	-0.00084
15.2833	-0.000988
15.3	-0.001037
15.3167	-0.001066
15.3333	-0.001046
15.35	-0.000905
15.3667	-0.000694
15.3833	-0.000414
15.4	-0.000223
15.4167	-2.3e-05
15.4333	7.6e-05
15.45	0.000286
15.4667	0.000396
15.4833	0.000326
15.5	0.000306
15.5167	0.000525
15.5333	0.000684
15.55	0.000854
15.5667	0.000843
15.5833	0.000792
15.6	0.000852
15.6167	0.001051
15.6333	0.00117
15.65	0.001119
15.6667	0.000948
15.6833	0.000757
15.7	0.000636
15.7167	0.000284
15.7333	3.3e-05
15.75	-8e-06
15.7667	4e-05
15.7833	-2.1e-05
15.8	6.7e-05
15.8167	9.5e-05
15.8333	-2.7e-05
15.85	-0.00029
15.8667	-0.000562
15.8833	-0.000624
15.9	-0.000917
15.9167	-0.00143
15.9333	-0.001114
15.95	-0.000898
15.9667	-0.000351
15.9833	-0.000925
16	-0.001898
16.0167	-0.000933
16.0333	-0.001818
16.05	-0.014883
16.0667	-0.047998
16.0833	-0.091043
16.1	-0.127128
16.1167	-0.145095
16.1333	-0.147651
16.15	-0.142927
16.1667	-0.139314
16.1833	-0.14085
16.2	-0.141777
16.2167	-0.145854
16.2333	-0.139902
16.25	-0.13149
16.2667	-0.126818
16.2833	-0.120596
16.3	-0.111344
16.3167	-0.099783
16.3333	-0.086793
16.35	-0.073402
16.3667	-0.061051
16.3833	-0.050511
16.4	-0.04177
16.4167	-0.034691
16.4333	-0.028952
16.45	-0.024243
16.4667	-0.020414
16.4833	-0.017395
16.5	-0.014786
16.5167	-0.012338
16.5333	-0.010191
16.55	-0.008393
16.5667	-0.006616
16.5833	-0.004928
16.6	-0.003621
16.6167	-0.002715
16.6333	-0.002049
16.65	-0.001493
16.6667	-0.000967
16.6833	-0.000411
16.7	0.000214
16.7167	0.000719
16.7333	0.001193
16.75	0.001697
16.7667	0.002221
16.7833	0.002635
16.8	0.00291
16.8167	0.003302
16.8333	0.003645
16.85	0.003697
16.8667	0.00369
16.8833	0.003692
16.9	0.003665
16.9167	0.003265
16.9333	0.002976
16.95	0.002987
16.9667	0.003128
16.9833	0.003148
17	0.003219
17.0167	0.003218
17.0333	0.002877
17.05	0.002706
17.0667	0.002495
17.0833	0.002284
17.1	0.002093
17.1167	0.00206
17.1333	0.002248
17.15	0.002315
17.1667	0.002322
17.1833	0.002299
17.2	0.002216
17.2167	0.002082
17.2333	0.002097
17.25	0.002182
17.2667	0.002258
17.2833	0.002223
17.3	0.002038
17.3167	0.001922
17.3333	0.001625
17.35	0.001099
17.3667	0.000842
17.3833	0.000755
17.4	0.000759
17.4167	0.00065
17.4333	0.000652
17.45	0.000583
17.4667	0.000545
17.4833	0.000456
17.5	0.000278
17.5167	0.000288
17.5333	0.000277
17.55	0.000177
17.5667	-0.000224
17.5833	-0.000634
17.6	-0.000935
17.6167	-0.001287
17.6333	-0.00153
17.65	-0.001622
17.6667	-0.001355
17.6833	-0.000707
17.7	-7.9e-05
17.7167	0.000246
17.7333	0.000412
17.75	0.000568
17.7667	0.000704
17.7833	0.00066
17.8	0.000355
17.8167	2e-05
17.8333	-9.6e-05
17.85	-0.000341
17.8667	-0.000577
17.8833	-0.000572
17.9	-0.000388
17.9167	-1.5e-05
17.9333	0.000469
17.95	0.001022
17.9667	0.001366
17.9833	0.001509
18	0.001422
18.0167	0.001205
18.0333	0.000758
18.05	0.00043
18.0667	0.000283
18.0833	0.000125
18.1	-7.2e-05
18.1167	-8e-05
18.1333	0.000162
18.15	0.000383
18.1667	0.000415
18.1833	0.000507
18.2	0.000679
18.2167	0.000719
18.2333	0.00069
18.25	0.000431
18.2667	-4.8e-05
18.2833	-0.000558
18.3	-0.000857
18.3167	-0.000988
18.3333	-0.000888
18.35	-0.000709
18.3667	-0.00044
18.3833	-0.000531
18.4	-0.000601
18.4167	-0.000953
18.4333	-0.000916
18.45	-0.000798
18.4667	-0.00063
18.4833	0.000617
18.5	0.002835
18.5167	0.005211
18.5333	0.005287
18.55	-0.004477
18.5667	-0.0335
18.5833	-0.076034
18.6	-0.114348
18.6167	-0.136313
18.6333	-0.141739
18.65	-0.137934
18.6667	-0.132429
18.6833	-0.133304
18.7	-0.13347
18.7167	-0.138936
18.7333	-0.138063
18.75	-0.130689
18.7667	-0.124306
18.7833	-0.118832
18.8	-0.110559
18.8167	-0.099647
18.8333	-0.087024
18.85	-0.073782
18.8667	-0.06111
18.8833	-0.049958
18.9	-0.040815
18.9167	-0.033084
18.9333	-0.026933
18.95	-0.021981
18.9667	-0.01795
18.9833	-0.014389
19	-0.011278
19.0167	-0.008437
19.0333	-0.006087
19.05	-0.004057
19.0667	-0.002356
19.0833	-0.000866
19.1	0.000244
19.1167	0.001134
19.1333	0.001844
19.15	0.002413
19.1667	0.002983
19.1833	0.003232
19.2	0.003252
19.2167	0.003181
19.2333	0.00326
19.25	0.003079
19.2667	0.002858
19.2833	0.002667
19.3	0.002515
19.3167	0.002334
19.3333	0.002192
19.35	0.001971
19.3667	0.001819
19.3833	0.001718
19.4	0.001736
19.4167	0.001664
19.4333	0.001642
19.45	0.00184
19.4667	0.002038
19.4833	0.001966
19.5	0.001734
19.5167	0.001602
19.5333	0.00165
19.55	0.001628
19.5667	0.001495
19.5833	0.001443
19.6	0.001511
19.6167	0.001579
19.6333	0.001546
19.65	0.001604
19.6667	0.001561
19.6833	0.001569
19.7	0.001567
19.7167	0.001514
19.7333	0.001402
19.75	0.00134
19.7667	0.001257
19.7833	0.000985
19.8	0.000683
19.8167	0.00056
19.8333	0.000458
19.85	0.000446
19.8667	0.000424
19.8833	0.000292
19.9	0.000139
19.9167	4.7e-05
19.9333	-7.5e-05
19.95	-0.000296
19.9667	-0.000508
19.9833	-0.00074
20	-0.000672
20.0167	-0.000634
20.0333	-0.000475
20.05	-0.000397
20.0667	-0.000349
20.0833	-0.00036
20.1	-0.000482
20.1167	-0.000503
20.1333	-0.000474
20.15	-0.000335
20.1667	-0.000145
20.1833	-3.6e-05
20.2	0.000143
20.2167	0.000483
20.2333	0.000773
20.25	0.001003
20.2667	0.001223
20.2833	0.001563
20.3	0.001943
20.3167	0.002154
20.3333	0.002145
20.35	0.002126
20.3667	0.001848
20.3833	0.001589
20.4	0.0013
20.4167	0.001002
20.4333	0.000854
20.45	0.000766
20.4667	0.000578
20.4833	0.00021
20.5	-0.000178
20.5167	-0.000326
20.5333	-0.000464
20.55	-0.000863
20.5667	-0.001251
20.5833	-0.001429
20.6	-0.001687
20.6167	-0.001956
20.6333	-0.002095
20.65	-0.002064
20.6667	-0.002054
20.6833	-0.002033
20.7	-0.001812
20.7167	-0.001492
20.7333	-0.001183
20.75	-0.000953
20.7667	-0.000764
20.7833	-0.000624
20.8	-0.000305
20.8167	8.4e-05
20.8333	0.000433
20.85	0.000551
20.8667	0.00061
20.8833	0.001028
20.9	0.001337
20.9167	0.001465
20.9333	0.001353
20.95	0.001101
20.9667	0.000769
20.9833	0.001257
21	0.001915
21.0167	0.002243
21.0333	0.00135
21.05	-0.009052
21.0667	-0.038335
21.0833	-0.079817
21.1	-0.11645
21.1167	-0.135762
21.1333	-0.139075
21.15	-0.134788
21.1667	-0.128871
21.1833	-0.129474
21.2	-0.130367
21.2167	-0.135261
21.2333	-0.129614
21.25	-0.122498
21.2667	-0.119231
21.2833	-0.113725
21.3	-0.105368
21.3167	-0.094422
21.3333	-0.082206
21.35	-0.06978
21.3667	-0.058184
21.3833	-0.048338
21.4	-0.040273
21.4167	-0.033637
21.4333	-0.028092
21.45	-0.023417
21.4667	-0.019502
21.4833	-0.016036
21.5	-0.013001
21.5167	-0.010306
21.5333	-0.008012
21.55	-0.006017
21.5667	-0.004373
21.5833	-0.002958
21.6	-0.001904
21.6167	-0.00098
21.6333	-0.000106
21.65	0.000697
21.6667	0.001581
21.6833	0.002415
21.7	0.003039
21.7167	0.003632
21.7333	0.004095
21.75	0.004368
21.7667	0.00453
21.7833	0.004513
21.8	0.004406
21.8167	0.004219
21.8333	0.004001
21.85	0.003673
21.8667	0.003245
21.8833	0.002927
21.9	0.002519
21.9167	0.00233
21.9333	0.002281
21.95	0.002332
21.9667	0.002303
21.9833	0.001804
22	0.001185
22.0167	0.000686
22.0333	0.000396
22.05	0.000266
22.0667	0.000326
22.0833	0.000476
22.1	0.000626
22.1167	0.000526
22.1333	0.000505
22.15	0.000574
22.1667	0.000653
22.1833	0.000782
22.2	0.000951
22.2167	0.001059
22.2333	0.001317
22.25	0.001505
22.2667	0.001433
22.2833	0.001271
22.3	0.001169
22.3167	0.001476
22.3333	0.001563
22.35	0.00141
22.3667	0.001297
22.3833	0.001104
22.4	0.000811
22.4167	0.000517
22.4333	0.000342
22.45	0.000558
22.4667	0.000743
22.4833	0.000679
22.5	0.000685
22.5167	0.000569
22.5333	0.000434
22.55	0.000268
22.5667	-7e-06
22.5833	-0.000263
22.6	-0.000429
22.6167	-0.000455
22.6333	-0.000552
22.65	-0.000899
22.6667	-0.000976
22.6833	-0.000753
22.7	-0.00056
22.7167	-0.000468
22.7333	-0.000416
22.75	-0.000264
22.7667	-0.000132
22.7833	-0.000141
22.8	-7.9e-05
22.8167	-2.8e-05
22.8333	3e-06
22.85	0.000144
22.8667	0.000305
22.8833	0.000506
22.9	0.000717
22.9167	0.000717
22.9333	0.000767
22.95	0.000717
22.9667	0.000628
22.9833	0.000638
23	0.000598
23.0167	0.000838
23.0333	0.001057
23.05	0.001187
23.0667	0.001186
23.0833	0.000946
23.1	0.000635
23.1167	0.000285
23.1333	-1.7e-05
23.15	-0.000178
23.1667	-0.000369
23.1833	-0.000531
23.2	-0.000662
23.2167	-0.000724
23.2333	-0.000837
23.25	-0.000879
23.2667	-0.000852
23.2833	-0.000814
23.3	-0.000697
23.3167	-0.00053
23.3333	-0.000384
23.35	-0.000398
23.3667	-0.000492
23.3833	-0.000606
23.4	-0.00041
23.4167	-0.000235
23.4333	-1e-05
23.45	0.000224
23.4667	0.000369
23.4833	0.000474
23.5	0.000618
23.5167	0.002112
23.5333	0.003776
23.55	-0.003841
23.5667	-0.027938
23.5833	-0.066294
23.6	-0.103571
23.6167	-0.126508
23.6333	-0.133116
23.65	-0.130683
23.6667	-0.124731
23.6833	-0.122939
23.7	-0.122867
23.7167	-0.127165
23.7333	-0.125684
23.75	-0.119402
23.7667	-0.116971
23.7833	-0.11279
23.8	-0.105748
23.8167	-0.096198
23.8333	-0.084947
23.85	-0.072817
23.8667	-0.061236
23.8833	-0.050936
23.9	-0.042445
23.9167	-0.035575
23.9333	-0.029985
23.95	-0.025225
23.9667	-0.021256
23.9833	-0.017896
24	-0.014956
24.0167	-0.012426
24.0333	-0.010327
24.05	-0.008468
24.0667	-0.006999
24.0833	-0.005729
24.1	-0.00448
24.1167	-0.003211
24.1333	-0.002042
24.15	-0.001053
24.1667	-0.000145
24.1833	0.000324
24.2	0.000543
24.2167	0.000652
24.2333	0.00089
24.25	0.001099
24.2667	0.001197
24.2833	0.001356
24.3	0.001405
24.3167	0.001303
24.3333	0.001171
24.35	0.00109
24.3667	0.001248
24.3833	0.001247
24.4	0.001285
24.4167	0.001324
24.4333	0.001252
24.45	0.001191
24.4667	0.001159
24.4833	0.001217
24.5	0.001026
24.5167	0.000834
24.5333	0.000793
24.55	0.000622
24.5667	0.00029
24.5833	5.9e-05
24.6	1.7e-05
24.6167	-5.4e-05
24.6333	-7.5e-05
24.65	-6.6e-05
24.6667	-0.000157
24.6833	-0.000159
24.7	-9e-05
24.7167	-6.1e-05
24.7333	-0.000201
24.75	-0.000262
24.7667	-0.000303
24.7833	-0.000373
24.8	-0.000444
24.8167	-0.000665
24.8333	-0.000795
24.85	-0.000815
24.8667	-0.000765
24.8833	-0.000575
24.9	-0.000375
24.9167	-0.000205
24.9333	-6.5e-05
24.95	-2.4e-05
24.9667	-0.000174
24.9833	-0.000273
25	-0.000332
25.0167	-0.000482
25.0333	-0.00079
25.05	-0.000929
25.0667	-0.000737
25.0833	-0.000576
25.1	-0.000495
25.1167	-0.000453
25.1333	-0.00064
25.15	-0.000648
25.1667	-0.000586
25.1833	-0.000503
25.2	-0.000441
25.2167	-0.000348
25.2333	-0.000144
25.25	-0.000161
25.2667	-0.000197
25.2833	-7.4e-05
25.3	-6e-05
25.3167	-1.6e-05
25.3333	0.0002
25.35	0.000565
25.3667	0.00089
25.3833	0.000975
25.4	0.000861
25.4167	0.000607
25.4333	0.000594
25.45	0.000661
25.4667	0.000758
25.4833	0.000765
25.5	0.000803
25.5167	0.000951
25.5333	0.00099
25.55	0.000769
25.5667	0.000468
25.5833	0.000417
25.6	0.000367
25.6167	0.000237
25.6333	0.000218
25.65	0.000239
25.6667	0.00016
25.6833	-6.9e-05
25.7	-0.000119
25.7167	-0.000197
25.7333	-0.000175
25.75	-8.2e-05
25.7667	-9e-05
25.7833	-0.000277
25.8	-0.000285
25.8167	-0.000342
25.8333	-0.000539
25.85	-0.000476
25.8667	-0.000382
25.8833	-0.000199
25.9	-8.5e-05
25.9167	3.8e-05
25.9333	0.000203
25.95	0.000207
25.9667	0.000311
25.9833	0.000345
26	0.001039
26.0167	0.003834
26.0333	0.003368
26.05	-0.005187
26.0667	-0.029712
26.0833	-0.068258
26.1	-0.104653
26.1167	-0.126148
26.1333	-0.131903
26.15	-0.128938
26.1667	-0.122723
26.1833	-0.120528
26.2	-0.120183
26.2167	-0.123458
26.2333	-0.121773
26.25	-0.117018
26.2667	-0.114252
26.2833	-0.109467
26.3	-0.102072
26.3167	-0.092217
26.3333	-0.080972
26.35	-0.069067
26.3667	-0.057672
26.3833	-0.047968
26.4	-0.039753
26.4167	-0.032998
26.4333	-0.027643
26.45	-0.023259
26.4667	-0.019584
26.4833	-0.0164
26.5	-0.013415
26.5167	-0.010781
26.5333	-0.008477
26.55	-0.006553
26.5667	-0.005169
26.5833	-0.004095
26.6	-0.003052
26.6167	-0.002138
26.6333	-0.001325
26.65	-0.000672
26.6667	-6.9e-05
26.6833	0.000334
26.7	0.000597
26.7167	0.000999
26.7333	0.001061
26.75	0.001123
26.7667	0.001395
26.7833	0.001617
26.8	0.001809
26.8167	0.00193
26.8333	0.00178
26.85	0.001711
26.8667	0.001551
26.8833	0.001322
26.9	0.001212
26.9167	0.001162
26.9333	0.001121
26.95	0.00093
26.9667	0.000709
26.9833	0.000587
27	0.000536
27.0167	0.000374
27.0333	1.1e-05
27.05	-0.000312
27.0667	-0.000285
27.0833	-0.000198
27.1	-0.000331
27.1167	-0.000475
27.1333	-0.00075
27.15	-0.000975
27.1667	-0.00091
27.1833	-0.000955
27.2	-0.00096
27.2167	-0.001036
27.2333	-0.000943
27.25	-0.000741
27.2667	-0.000758
27.2833	-0.000846
27.3	-0.000693
27.3167	-0.000552
27.3333	-0.000542
27.35	-0.000382
27.3667	-0.000172
27.3833	-0.000142
27.4	-0.000212
27.4167	-0.000413
27.4333	-0.000586
27.45	-0.000819
27.4667	-0.000792
27.4833	-0.000784
27.5	-0.001137
27.5167	-0.001381
27.5333	-0.001487
27.55	-0.001353
27.5667	-0.001309
27.5833	-0.001375
27.6	-0.001371
27.6167	-0.001098
27.6333	-0.001057
27.65	-0.001036
27.6667	-0.001055
27.6833	-0.001134
27.7	-0.001073
27.7167	-0.000832
27.7333	-0.000614
27.75	-0.000496
27.7667	-0.000327
27.7833	-9e-06
27.8	0.00029
27.8167	0.000657
27.8333	0.001024
27.85	0.00107
27.8667	0.001097
27.8833	0.000923
27.9	0.00075
27.9167	0.000556
27.9333	0.000431
27.95	0.000156
27.9667	9.2e-05
27.9833	7e-06
28	5.2e-05
28.0167	0.000267
28.0333	0.000211
28.05	-8.4e-05
28.0667	-0.00041
28.0833	-0.000616
28.1	-0.000672
28.1167	-0.000657
28.1333	-0.000584
28.15	-0.00049
28.1667	-0.000416
28.1833	-4.3e-05
28.2	0.000171
28.2167	0.000225
28.2333	0.000268
28.25	0.000132
28.2667	-3.4e-05
28.2833	3.9e-05
28.3	9.3e-05
28.3167	0.000277
28.3333	0.000541
28.35	0.000605
28.3667	0.000819
28.3833	0.001303
28.4	0.001777
28.4167	0.001762
28.4333	0.001276
28.45	0.000861
28.4667	0.001116
28.4833	0.003021
28.5	0.004716
28.5167	0.004681
28.5333	0.003736
28.55	-0.001868
28.5667	-0.022102
28.5833	-0.058087
28.6	-0.094631
28.6167	-0.118215
28.6333	-0.125549
28.65	-0.123353
28.6667	-0.117517
28.6833	-0.112571
28.7	-0.111875
28.7167	-0.114649
28.7333	-0.114572
28.75	-0.110316
28.7667	-0.108519
28.7833	-0.104583
28.8	-0.097976
28.8167	-0.08901
28.8333	-0.078443
28.85	-0.067207
28.8667	-0.05657
28.8833	-0.047213
28.9	-0.039407
28.9167	-0.03283
28.9333	-0.027694
28.95	-0.023427
28.9667	-0.01975
28.9833	-0.016574
29	-0.014047
29.0167	-0.011981
29.0333	-0.010254
29.05	-0.008758
29.0667	-0.007492
29.0833	-0.006175
29.1	-0.004979
29.1167	-0.003963
29.1333	-0.003197
29.15	-0.002521
29.1667	-0.001855
29.1833	-0.001319
29.2	-0.000683
29.2167	-0.000197
29.2333	1.8e-05
29.25	0.000123
29.2667	0.000329
29.2833	0.000304
29.3	0.000209
29.3167	0.000104
29.3333	0.000259
29.35	0.000453
29.3667	0.000678
29.3833	0.001082
29.4	0.001307
29.4167	0.001141
29.4333	0.000855
29.45	0.000768
29.4667	0.000812
29.4833	0.000955
29.5	0.001139
29.5167	0.001272
29.5333	0.001434
29.55	0.001487
29.5667	0.001579
29.5833	0.001521
29.6	0.001354
29.6167	0.001256
29.6333	0.001197
29.65	0.001297
29.6667	0.001058
29.6833	0.000869
29.7	0.00074
29.7167	0.000671
29.7333	0.00069
29.75	0.00083
29.7667	0.001099
29.7833	0.001259
29.8	0.001268
29.8167	0.001267
29.8333	0.001035
29.85	0.000832
29.8667	0.00056
29.8833	0.000317
29.9	6.5e-05
29.9167	6.2e-05
29.9333	0.000148
29.95	0.000254
29.9667	0.000219
29.9833	0.000135
30	0.000231
30.0167	0.000206
30.0333	0.00025
30.05	0.000223
30.0667	-9.3e-05
30.0833	-0.00043
30.1	-0.000626
30.1167	-0.000733
30.1333	-0.000792
30.15	-0.000881
30.1667	-0.00082
30.1833	-0.000758
30.2	-0.000687
30.2167	-0.000666
30.2333	-0.000497
30.25	-0.000378
30.2667	-0.000319
30.2833	-0.00026
30.3	-5.2e-05
30.3167	4.7e-05
30.3333	-0.000136
30.35	-3.9e-05
30.3667	-4.2e-05
30.3833	-0.000165
30.4	-0.000148
30.4167	-0.000182
30.4333	-0.000147
30.45	-0.000231
30.4667	-0.000266
30.4833	-0.000351
30.5	-0.000556
30.5167	-0.000791
30.5333	-0.000937
30.55	-0.001003
30.5667	-0.001079
30.5833	-0.001155
30.6	-0.001201
30.6167	-0.001327
30.6333	-0.001354
30.65	-0.00126
30.6667	-0.001027
30.6833	-0.000944
30.7	-0.00078
30.7167	-0.000677
30.7333	-0.000493
30.75	-0.000139
30.7667	-2.5e-05
30.7833	0.000299
30.8	0.000642
30.8167	0.001027
30.8333	0.001492
30.85	0.001808
30.8667	0.001914
30.8833	0.00218
30.9	0.002426
30.9167	0.002792
30.9333	0.002961
30.95	0.003069
30.9667	0.003278
30.9833	0.003756
31	0.003955
31.0167	0.001904
31.0333	-0.000904
31.05	-0.004203
31.0667	-0.018451
31.0833	-0.050349
31.1	-0.087458
31.1167	-0.114136
31.1333	-0.124161
31.15	-0.123327
31.1667	-0.118343
31.1833	-0.113588
31.2	-0.113224
31.2167	-0.115789
31.2333	-0.115972
31.25	-0.111245
31.2667	-0.109888
31.2833	-0.106321
31.3	-0.100054
31.3167	-0.091327
31.3333	-0.080847
31.35	-0.069678
31.3667	-0.058779
31.3833	-0.049209
31.4	-0.0413
31.4167	-0.03491
31.4333	-0.029659
31.45	-0.025367
31.4667	-0.021685
31.4833	-0.018434
31.5	-0.015512
31.5167	-0.0129
31.5333	-0.010377
31.55	-0.008263
31.5667	-0.006849
31.5833	-0.005866
31.6	-0.004932
31.6167	-0.004278
31.6333	-0.003833
31.65	-0.003297
31.6667	-0.002892
31.6833	-0.002586
31.7	-0.002351
31.7167	-0.002025
31.7333	-0.001638
31.75	-0.001341
31.7667	-0.001364
31.7833	-0.001226
31.8	-0.001129
31.8167	-0.000822
31.8333	-0.000593
31.85	-0.000695
31.8667	-0.000876
31.8833	-0.001068
31.9	-0.001159
31.9167	-0.00112
31.9333	-0.00119
31.95	-0.00141
31.9667	-0.001561
31.9833	-0.001791
32	-0.001851
32.0167	-0.001671
32.0333	-0.00156
32.05	-0.001509
32.0667	-0.001678
32.0833	-0.001647
32.1	-0.001306
32.1167	-0.001095
32.1333	-0.000823
32.15	-0.001051
32.1667	-0.001259
32.1833	-0.001267
32.2	-0.001296
32.2167	-0.001244
32.2333	-0.001181
32.25	-0.001199
32.2667	-0.001006
32.2833	-0.000753
32.3	-0.000641
32.3167	-0.000568
32.3333	-0.000445
32.35	-0.000482
32.3667	-0.000519
32.3833	-0.000476
32.4	-0.000463
32.4167	-0.00062
32.4333	-0.000916
32.45	-0.001033
32.4667	-0.001239
32.4833	-0.001366
32.5	-0.001463
32.5167	-0.001359
32.5333	-0.001166
32.55	-0.000942
32.5667	-0.000809
32.5833	-0.000595
32.6	-0.000511
32.6167	-0.000518
32.6333	-0.000454
32.65	-0.000301
32.6667	-0.000267
32.6833	6e-06
32.7	0.00022
32.7167	0.000263
32.7333	0.000187
32.75	-2e-05
32.7667	-7.7e-05
32.7833	-0.000153
32.8	-0.00028
32.8167	-0.000167
32.8333	0.000156
32.85	0.00036
32.8667	0.000453
32.8833	0.000326
32.9	0.000229
32.9167	0.000312
32.9333	0.000185
32.95	0.000147
32.9667	0
32.9833	-0.000288
33	-0.000515
33.0167	-0.000782
33.0333	-0.001
33.05	-0.001138
33.0667	-0.001076
33.0833	-0.000794
33.1	-0.000552
33.1167	-0.00029
33.1333	-0.000118
33.15	4.3e-05
33.1667	8.5e-05
33.1833	1.6e-05
33.2	6.8e-05
33.2167	4.9e-05
33.2333	0.00012
33.25	-9e-06
33.2667	-4.8e-05
33.2833	4e-06
33.3	7.5e-05
33.3167	0.000186
33.3333	0.000177
[truncated: 11 more rows]

## Sheet: Figure 2c
Figure 2c
Fluorescence analysis of the collagen fiber-binding ability of EGFP, activator domain-EGFP, and EGFP-peptidase domain-E478A.
EGFP	The amounts of collagen fibers (mg)	repeat 1	repeat 2	repeat 3	mean	error
	0	435.97	405.48	419.74	420.397	15.2556
	2	432.53	448.67	468.28	449.827	17.903
	4	404.86	416.9	459.14	426.967	28.5058
	6	428.86	440.1	451.34	440.1	11.24
	8	411.23	459.23	435.24	435.233	24
Activator domain-EGFP	The amounts of collagen fibers (mg)	repeat 1	repeat 2	repeat 3	mean	error
	0	356.08	376.4	354.38	362.287	12.252
	2	319.67	348.21	323.62	330.5	15.4639
	4	299.78	313.42	322.86	312.02	11.6035
	6	224.91	261.93	263.96	250.267	21.983
	8	201.72	214.17	176.55	197.48	19.1651
EGFP-peptidase domain-E478A	The amounts of collagen fibers (mg)	repeat 1	repeat 2	repeat 3	mean	error
	0	394.19	335.53	380.33	370.017	30.6598
	2	343.54	365.46	321.63	343.543	21.915
	4	332.5	394.77	363.26	363.51	31.1358
	6	343.21	362.82	323.59	343.207	19.615
	8	345.88	332.5	339.19	339.19	6.69

## Sheet: Figure 2d
Figure 2d
ITC analysis of the [(POG)10]3-binding ability of the activator domain.
DP profile				ΔH profile
DP_X	DP_Y			Fit_X	Fit_Y	NDH_X	NDH_Y
0.083333	-0.001206			0.019724	-1.90266	0.1689	-1.76756
0.1	-0.000749			0.1689	-1.78689	0.320261	-1.67457
0.116667	-0.000683			0.320261	-1.58805	0.473806	-1.29438
0.133333	-0.000587			0.473806	-1.40008	0.629535	-1.28605
0.15	-0.00043			0.629535	-1.22675	0.787449	-0.988625
0.166667	-0.000304			0.787449	-1.07032	0.947547	-0.906864
0.183333	-0.000297			0.947547	-0.931569	1.10983	-0.949934
0.2	-0.000281			1.10983	-0.810113	1.27429	-0.741132
0.216667	-3.4e-05			1.27429	-0.704809	1.44095	-0.55812
0.233333	0.000152			1.44095	-0.614083	1.7808	-0.368802
0.25	0.000339			1.60978	-0.536198	1.954	-0.47429
0.266667	0.000575			1.7808	-0.469436
0.283333	0.000912			1.954	-0.412199
0.3	0.001219
0.316667	0.001566
0.333333	0.001823
0.35	0.0018
0.366667	0.001697
0.383333	0.001654
0.4	0.001561
0.416667	0.001518
0.433333	0.001506
0.45	0.001663
0.466667	0.00189
0.483333	0.002048
0.5	0.001935
0.516667	0.001591
0.533333	0.001288
0.55	0.000935
0.566667	0.000652
0.583333	0.000389
0.6	4e-06
0.616667	-0.000451
0.633333	-0.000586
0.65	-0.00084
0.666667	-0.000985
0.683333	-0.00099
0.7	-0.001238
0.716667	-0.001546
0.733333	-0.001784
0.75	-0.001992
0.766667	-0.002101
0.783333	-0.002079
0.8	-0.002021
0.816667	-0.001793
0.833333	-0.001576
0.85	-0.001478
0.866667	-0.00128
0.883333	-0.001153
0.9	-0.00094
0.916667	-0.000897
0.933333	-0.000654
0.95	0.000269
0.966667	0.001772
0.983333	0.002625
1	0.001494
1.01667	0.000372
1.03333	-0.002139
1.05	-0.004021
1.06667	-0.006353
1.08333	-0.008524
1.1	-0.014471
1.11667	-0.019027
1.13333	-0.023674
1.15	-0.02423
1.16667	-0.023766
1.18333	-0.022673
1.2	-0.020834
1.21667	-0.019625
1.23333	-0.018677
1.25	-0.017178
1.26667	-0.01559
1.28333	-0.014141
1.3	-0.013437
1.31667	-0.013094
1.33333	-0.0125
1.35	-0.011797
1.36667	-0.010973
1.38333	-0.009899
1.4	-0.009341
1.41667	-0.008743
1.43333	-0.008204
1.45	-0.007596
1.46667	-0.007008
1.48333	-0.00662
1.5	-0.006366
1.51667	-0.006174
1.53333	-0.005991
1.55	-0.005588
1.56667	-0.004885
1.58333	-0.004282
1.6	-0.003835
1.61667	-0.003407
1.63333	-0.00321
1.65	-0.002743
1.66667	-0.002066
1.68333	-0.001638
1.7	-0.001126
1.71667	-0.000525
1.73333	-9.4e-05
1.75	7.8e-05
1.76667	0.000569
1.78333	0.001371
1.8	0.001927
1.81667	0.002473
1.83333	0.003138
1.85	0.003964
1.86667	0.004139
1.88333	0.004015
1.9	0.004315
1.91667	0.004844
1.93333	0.005464
1.95	0.006163
1.96667	0.006273
1.98333	0.006542
2	0.006786
2.01667	0.006599
2.03333	0.006003
2.05	0.006826
2.06667	0.009619
2.08333	0.011982
2.1	0.00838
2.11667	-0.005623
2.13333	-0.012287
2.15	-0.01292
2.16667	-0.010843
2.18333	-0.009556
2.2	-0.008915
2.21667	-0.008655
2.23333	-0.008555
2.25	-0.008804
2.26667	-0.009114
2.28333	-0.009144
2.3	-0.0087
2.31667	-0.008096
2.33333	-0.007372
2.35	-0.006939
2.36667	-0.006615
2.38333	-0.006302
2.4	-0.006174
2.41667	-0.005978
2.43333	-0.005711
2.45	-0.004925
2.46667	-0.003648
2.48333	-0.002301
2.5	-0.001291
2.51667	-0.000651
2.53333	0.000158
2.55	0.001248
2.56667	0.002547
2.58333	0.003407
2.6	0.00359
2.61667	0.003983
2.63333	0.004365
2.65	0.004507
2.66667	0.00483
2.68333	0.004992
2.7	0.004418
2.71667	0.004233
2.73333	0.003858
2.75	0.003113
2.76667	0.002718
2.78333	0.002453
2.8	0.001641
2.81667	0.000409
2.83333	-0.000534
2.85	-0.001427
2.86667	-0.002289
2.88333	-0.003762
2.9	-0.008571
2.91667	-0.013611
2.93333	-0.013801
2.95	-0.013012
2.96667	-0.012902
2.98333	-0.011662
3	-0.012589
3.01667	-0.004797
3.03333	0.000344
3.05	-0.004994
3.06667	-0.005982
3.08333	-0.00675
3.1	-0.007365
3.11667	-0.007501
3.13333	-0.007418
3.15	-0.007254
3.16667	-0.00728
3.18333	-0.007326
3.2	-0.007589
3.21667	-0.007664
3.23333	-0.007318
3.25	-0.006912
3.26667	-0.006537
3.28333	-0.006331
3.3	-0.005993
3.31667	-0.005635
3.33333	-0.005398
3.35	-0.005201
3.36667	-0.004924
3.38333	-0.004697
3.4	-0.004436
3.41667	-0.003867
3.43333	-0.003158
3.45	-0.00271
3.46667	-0.002811
3.48333	-0.003832
3.5	-0.004939
3.51667	-0.008417
3.53333	-0.018986
3.55	-0.042114
3.56667	-0.075163
3.58333	-0.120591
3.6	-0.188485
3.61667	-0.272799
3.63333	-0.364803
3.65	-0.449528
3.66667	-0.522802
3.68333	-0.576467
3.7	-0.608005
3.71667	-0.612414
3.73333	-0.591463
3.75	-0.553542
3.76667	-0.507481
3.78333	-0.45862
3.8	-0.409762
3.81667	-0.367244
3.83333	-0.325326
3.85	-0.288038
3.86667	-0.254911
3.88333	-0.225243
3.9	-0.197516
3.91667	-0.17321
3.93333	-0.147014
3.95	-0.126548
3.96667	-0.109482
3.98333	-0.096256
4	-0.0852
4.01667	-0.074665
4.03333	-0.064019
4.05	-0.054703
4.06667	-0.046748
4.08333	-0.043112
4.1	-0.036786
4.11667	-0.031949
4.13333	-0.028582
4.15	-0.024486
4.16667	-0.019179
4.18333	-0.015692
4.2	-0.014054
4.21667	-0.012054
4.23333	-0.009805
4.25	-0.007356
4.26667	-0.005117
4.28333	-0.003138
4.3	-0.000886
4.31667	0.000977
4.33333	0.00218
4.35	0.003123
4.36667	0.003506
4.38333	0.004119
4.4	0.004866
4.41667	0.005564
4.43333	0.006232
4.45	0.006601
4.46667	0.006619
4.48333	0.006637
4.5	0.00666
4.51667	0.006565
4.53333	0.00632
4.55	0.006025
4.56667	0.0058
4.58333	0.005525
4.6	0.005206
4.61667	0.005128
4.63333	0.005181
4.65	0.005064
4.66667	0.004757
4.68333	0.00424
4.7	0.00389
4.71667	0.003632
4.73333	0.003535
4.75	0.003207
4.76667	0.00281
4.78333	0.002552
4.8	0.002442
4.81667	0.002036
4.83333	0.001649
4.85	0.001422
4.86667	0.001335
4.88333	0.001118
4.9	0.00088
4.91667	0.000725
4.93333	0.00043
4.95	0.000655
4.96667	0.001031
4.98333	0.001536
5	0.00198
5.01667	0.002327
5.03333	0.002525
5.05	0.002832
5.06667	0.0033
5.08333	0.003887
5.1	0.004314
5.11667	0.004544
5.13333	0.004624
5.15	0.004933
5.16667	0.004963
5.18333	0.004843
5.2	0.004981
5.21667	0.005101
5.23333	0.004892
5.25	0.004563
5.26667	0.004003
5.28333	0.003704
5.3	0.00331
5.31667	0.002748
5.33333	0.002186
5.35	0.001624
5.36667	0.001152
5.38333	0.0007
5.4	0.00046
5.41667	0.000291
5.43333	0.000121
5.45	-0.000168
5.46667	-0.000367
5.48333	-0.000637
5.5	-0.000718
5.51667	-0.00078
5.53333	-0.000971
5.55	-0.001123
5.56667	-0.001315
5.58333	-0.001567
5.6	-0.001864
5.61667	-0.002053
5.63333	-0.002312
5.65	-0.002661
5.66667	-0.00295
5.68333	-0.00345
5.7	-0.003587
5.71667	-0.003767
5.73333	-0.003958
5.75	-0.004229
5.76667	-0.00438
5.78333	-0.004511
5.8	-0.004971
5.81667	-0.005416
5.83333	-0.005652
5.85	-0.005627
5.86667	-0.005682
5.88333	-0.005798
5.9	-0.005853
5.91667	-0.005514
5.93333	-0.005135
5.95	-0.005116
5.96667	-0.004427
5.98333	-0.003888
6	-0.003078
6.01667	-0.002784
6.03333	-0.007289
6.05	-0.024655
6.06667	-0.05141
6.08333	-0.088616
6.1	-0.14217
6.11667	-0.216279
6.13333	-0.292697
6.15	-0.367306
6.16667	-0.430935
6.18333	-0.480833
6.2	-0.51378
6.21667	-0.52385
6.23333	-0.50638
6.25	-0.476431
6.26667	-0.438851
6.28333	-0.399241
6.3	-0.355098
6.31667	-0.314988
6.33333	-0.279489
6.35	-0.246699
6.36667	-0.21711
6.38333	-0.19188
6.4	-0.170276
6.41667	-0.148455
6.43333	-0.131564
6.45	-0.117743
6.46667	-0.101802
6.48333	-0.086171
6.5	-0.073474
6.51667	-0.06701
6.53333	-0.058186
6.55	-0.051352
6.56667	-0.043738
6.58333	-0.036944
6.6	-0.030604
6.61667	-0.024175
6.63333	-0.017647
6.65	-0.014298
6.66667	-0.01091
6.68333	-0.009381
6.7	-0.007545
6.71667	-0.005511
6.73333	-0.004126
6.75	-0.002431
6.76667	-0.001397
6.78333	-0.000982
6.8	-0.000889
6.81667	-0.000927
6.83333	-0.000735
6.85	-0.000313
6.86667	0.000149
6.88333	0.000611
6.9	0.001163
6.91667	0.001594
6.93333	0.001765
6.95	0.001806
6.96667	0.002008
6.98333	0.002159
7	0.002271
7.01667	0.002552
7.03333	0.002704
7.05	0.002826
7.06667	0.002958
7.08333	0.00295
7.1	0.002993
7.11667	0.003467
7.13333	0.003801
7.15	0.004065
7.16667	0.004229
7.18333	0.004343
7.2	0.004359
7.21667	0.004337
7.23333	0.004285
7.25	0.003723
7.26667	0.00355
7.28333	0.004018
7.3	0.004299
7.31667	0.004412
7.33333	0.004305
7.35	0.004368
7.36667	0.004571
7.38333	0.004534
7.4	0.00411
7.41667	0.00359
7.43333	0.003099
7.45	0.002718
7.46667	0.002577
7.48333	0.002567
7.5	0.002399
7.51667	0.002265
7.53333	0.00174
7.55	0.001145
7.56667	0.0006
7.58333	7.6e-05
7.6	-0.000146
7.61667	-0.000436
7.63333	-0.000486
7.65	-0.000516
7.66667	-0.000506
7.68333	-0.000526
7.7	-0.000483
7.71667	-0.00023
7.73333	8.4e-05
7.75	0.000138
7.76667	-9.8e-05
7.78333	5.5e-05
7.8	0.00011
7.81667	0.000136
7.83333	0.000162
7.85	0.000158
7.86667	0.000235
7.88333	0.000551
7.9	0.000537
7.91667	0.000654
7.93333	0.000832
7.95	0.000799
7.96667	0.000716
7.98333	0.000723
8	0.00073
8.01667	0.000477
8.03333	0.000104
8.05	-6.9e-05
8.06667	-0.000222
8.08333	-0.000515
8.1	-0.000849
8.11667	-0.001255
8.13333	-0.00159
8.15	-0.001875
8.16667	-0.00194
8.18333	-0.001885
8.2	-0.001961
8.21667	-0.00192
8.23333	-0.001878
8.25	-0.001806
8.26667	-0.001614
8.28333	-0.001662
8.3	-0.001663
8.31667	-0.001525
8.33333	-0.001587
8.35	-0.001369
8.36667	-0.000891
8.38333	-3e-06
8.4	0.000573
8.41667	0.001007
8.43333	0.000932
8.45	-0.000934
8.46667	-0.0055
8.48333	-0.004496
8.5	-0.001514
8.51667	0.001626
8.53333	-0.003883
8.55	-0.018083
8.56667	-0.040072
8.58333	-0.090242
8.6	-0.152373
8.61667	-0.219647
8.63333	-0.29231
8.65	-0.354803
8.66667	-0.409167
8.68333	-0.44764
8.7	-0.464045
8.71667	-0.456392
8.73333	-0.435399
8.75	-0.407386
8.76667	-0.371082
8.78333	-0.333149
8.8	-0.298768
8.81667	-0.265768
8.83333	-0.235178
8.85	-0.205999
8.86667	-0.183609
8.88333	-0.162679
8.9	-0.142061
8.91667	-0.125355
8.93333	-0.109549
8.95	-0.099693
8.96667	-0.093786
8.98333	-0.07665
9	-0.062495
9.01667	-0.053522
9.03333	-0.046519
9.05	-0.042696
9.06667	-0.036533
9.08333	-0.02916
9.1	-0.025259
9.11667	-0.019249
9.13333	-0.016099
9.15	-0.01263
9.16667	-0.00912
9.18333	-0.00609
9.2	-0.003362
9.21667	-0.000675
9.23333	0.001632
9.25	0.003378
9.26667	0.005025
9.28333	0.005992
9.3	0.006587
9.31667	0.007471
9.33333	0.008484
9.35	0.008688
9.36667	0.009052
9.38333	0.009665
9.4	0.010368
9.41667	0.010938
9.43333	0.011209
9.45	0.01141
9.46667	0.01129
9.48333	0.011191
9.5	0.0115
9.51667	0.011588
9.53333	0.011476
9.55	0.011404
9.56667	0.011472
9.58333	0.01139
9.6	0.011346
9.61667	0.011212
9.63333	0.011287
9.65	0.011032
9.66667	0.010847
9.68333	0.010262
9.7	0.009706
9.71667	0.009158
9.73333	0.008491
9.75	0.007853
9.76667	0.007386
9.78333	0.007058
9.8	0.00677
9.81667	0.006429
9.83333	0.005969
9.85	0.005309
9.86667	0.004689
9.88333	0.004139
9.9	0.003608
9.91667	0.002935
9.93333	0.002283
9.95	0.00206
9.96667	0.001867
9.98333	0.001505
10	0.001101
10.0167	0.000836
10.0333	0.000561
10.05	0.000256
10.0667	0.000101
10.0833	-0.000134
10.1	-0.00065
10.1167	-0.000967
10.1333	-0.001244
10.15	-0.001472
10.1667	-0.001509
10.1833	-0.001406
10.2	-0.001554
10.2167	-0.001884
10.2333	-0.002193
10.25	-0.002342
10.2667	-0.002521
10.2833	-0.002741
10.3	-0.00276
10.3167	-0.002741
10.3333	-0.002781
10.35	-0.002901
10.3667	-0.002621
10.3833	-0.002231
10.4	-0.001771
10.4167	-0.001451
10.4333	-0.00108
10.45	-0.000719
10.4667	-0.000388
10.4833	-0.000107
10.5	0.000125
10.5167	0.000329
10.5333	0.000504
10.55	0.000828
10.5667	0.001252
10.5833	0.001457
10.6	0.001554
10.6167	0.001744
10.6333	0.001965
10.65	0.002106
10.6667	0.002257
10.6833	0.002318
10.7	0.002451
10.7167	0.002471
10.7333	0.00238
10.75	0.002359
10.7667	0.002369
10.7833	0.002388
10.8	0.002261
10.8167	0.00214
10.8333	0.001949
10.85	0.001678
10.8667	0.001787
10.8833	0.001776
10.9	0.001849
10.9167	0.001588
10.9333	0.001277
10.95	0.001176
10.9667	0.000846
10.9833	2.5e-05
11	-0.000702
11.0167	-0.000693
11.0333	-0.002724
11.05	-0.020435
11.0667	-0.044895
11.0833	-0.076026
11.1	-0.122773
11.1167	-0.185934
11.1333	-0.250686
11.15	-0.307497
11.1667	-0.355408
11.1833	-0.393099
11.2	-0.412517
11.2167	-0.412488
11.2333	-0.3959
11.25	-0.369452
11.2667	-0.337623
11.2833	-0.306175
11.3	-0.277624
11.3167	-0.248177
11.3333	-0.220819
11.35	-0.195752
11.3667	-0.174165
11.3833	-0.152297
11.4	-0.133937
11.4167	-0.116441
11.4333	-0.105435
11.45	-0.096249
11.4667	-0.087533
11.4833	-0.079307
11.5	-0.069138
11.5167	-0.060474
11.5333	-0.05501
11.55	-0.051085
11.5667	-0.047261
11.5833	-0.040427
11.6	-0.03656
11.6167	-0.032527
11.6333	-0.028995
11.65	-0.025903
11.6667	-0.02309
11.6833	-0.020328
11.7	-0.018143
11.7167	-0.015433
11.7333	-0.013243
11.75	-0.011873
11.7667	-0.010193
11.7833	-0.008693
11.8	-0.007391
11.8167	-0.005603
11.8333	-0.003976
11.85	-0.002808
11.8667	-0.002011
11.8833	-0.000823
11.9	0.000746
11.9167	0.001441
11.9333	0.001025
11.95	-0.00338
11.9667	-0.007386
11.9833	-0.006852
12	-0.006435
12.0167	-0.006404
12.0333	-0.006193
12.05	-0.005822
12.0667	-0.005211
12.0833	-0.004689
12.1	-0.004476
12.1167	-0.004459
12.1333	-0.004131
12.15	-0.003644
12.1667	-0.003226
12.1833	-0.002999
12.2	-0.00271
12.2167	-0.002546
12.2333	-0.002393
12.25	-0.002229
12.2667	-0.001916
12.2833	-0.001562
12.3	-0.001287
12.3167	-0.001108
12.3333	-0.001048
12.35	-0.001109
12.3667	-0.00116
12.3833	-0.001061
12.4	-0.00107
12.4167	-0.000845
12.4333	-0.000451
12.45	4.4e-05
12.4667	0.000289
12.4833	0.000483
12.5	0.00061
12.5167	0.0008
12.5333	0.00131
12.55	0.00154
12.5667	0.0016
12.5833	0.0017
12.6	0.001542
12.6167	0.001457
12.6333	0.001262
12.65	0.001177
12.6667	0.001233
12.6833	0.001328
12.7	0.001454
12.7167	0.001654
12.7333	0.001534
12.75	0.001153
12.7667	0.000743
12.7833	0.000422
12.8	3e-06
12.8167	-0.000234
12.8333	-0.000272
12.85	-0.000519
12.8667	-0.000826
12.8833	-0.000984
12.9	-0.001331
12.9167	-0.001786
12.9333	-0.001942
12.95	-0.001947
12.9667	-0.001953
12.9833	-0.002059
13	-0.002354
13.0167	-0.002359
13.0333	-0.001974
13.05	-0.001668
13.0667	-0.001343
13.0833	-0.000888
13.1	-0.000823
13.1167	-0.000907
13.1333	-0.001121
13.15	-0.001235
13.1667	-0.00128
13.1833	-0.000934
13.2	-0.000528
13.2167	-0.000141
13.2333	-2.4e-05
13.25	-3.8e-05
13.2667	-0.000131
13.2833	-4.4e-05
13.3	-3.7e-05
13.3167	0.000351
13.3333	0.00088
13.35	0.001048
13.3667	0.001066
13.3833	0.001544
13.4	0.001983
13.4167	0.002753
13.4333	0.003353
13.45	0.004033
13.4667	0.005064
13.4833	0.005244
13.5	0.004884
13.5167	0.003846
13.5333	0.001418
13.55	-0.01326
13.5667	-0.034618
13.5833	-0.064006
13.6	-0.103164
13.6167	-0.155311
13.6333	-0.213908
13.65	-0.263655
13.6667	-0.308162
13.6833	-0.346929
13.7	-0.374206
13.7167	-0.374272
13.7333	-0.354608
13.75	-0.335254
13.7667	-0.303541
13.7833	-0.272007
13.8	-0.246033
13.8167	-0.219639
13.8333	-0.196475
13.85	-0.174131
13.8667	-0.153907
13.8833	-0.134924
13.9	-0.12089
13.9167	-0.105386
13.9333	-0.093303
13.95	-0.081169
13.9667	-0.070736
13.9833	-0.062082
14	-0.052859
14.0167	-0.043966
14.0333	-0.038753
14.05	-0.034911
14.0667	-0.025888
14.0833	-0.021235
14.1	-0.018713
14.1167	-0.015862
14.1333	-0.01398
14.15	-0.012029
14.1667	-0.010448
14.1833	-0.009356
14.2	-0.008196
14.2167	-0.006856
14.2333	-0.005897
14.25	-0.004788
14.2667	-0.003528
14.2833	-0.002369
14.3	-0.00127
14.3167	-0.000223
14.3333	0.000594
14.35	0.001381
14.3667	0.001948
14.3833	0.002545
14.4	0.003101
14.4167	0.003735
14.4333	0.004429
14.45	0.005023
14.4667	0.005717
14.4833	0.006461
14.5	0.007104
14.5167	0.007684
14.5333	0.008325
14.55	0.008815
14.5667	0.009236
14.5833	0.009676
14.6	0.010046
14.6167	0.010442
14.6333	0.010739
14.65	0.010555
14.6667	0.010082
14.6833	0.009898
14.7	0.009894
14.7167	0.010046
14.7333	0.010157
14.75	0.010259
14.7667	0.009911
14.7833	0.009543
14.8	0.009314
14.8167	0.009201
14.8333	0.009488
14.85	0.009595
14.8667	0.009392
14.8833	0.009038
14.9	0.008675
14.9167	0.008356
14.9333	0.008517
14.95	0.008858
14.9667	0.009259
14.9833	0.009601
15	0.010141
15.0167	0.010746
15.0333	0.010681
15.05	0.011007
15.0667	0.009872
15.0833	0.010577
15.1	0.012131
15.1167	0.0106
15.1333	0.002998
15.15	-0.006513
15.1667	-0.006295
15.1833	-0.006066
15.2	-0.004928
15.2167	-0.004187
15.2333	-0.003486
15.25	-0.003024
15.2667	-0.002823
15.2833	-0.002472
15.3	-0.002111
15.3167	-0.001757
15.3333	-0.001334
15.35	-0.00092
15.3667	-0.000386
15.3833	0.000108
15.4	0.000401
15.4167	0.000536
15.4333	0.000722
15.45	0.000977
15.4667	0.001093
15.4833	0.001148
15.5	0.001193
15.5167	0.00138
15.5333	0.001516
15.55	0.001023
15.5667	0.000759
15.5833	0.000646
15.6	0.000562
15.6167	0.000529
15.6333	0.000296
15.65	-0.000278
15.6667	-0.000711
15.6833	-0.001494
15.7	-0.001648
15.7167	-0.000832
15.7333	-0.000927
15.75	-0.001381
15.7667	-0.001765
15.7833	-0.00195
15.8	-0.002135
15.8167	-0.002101
15.8333	-0.002167
15.85	-0.002383
15.8667	-0.002499
15.8833	-0.002196
15.9	-0.002593
15.9167	-0.003351
15.9333	-0.003529
15.95	-0.003637
15.9667	-0.003775
15.9833	-0.004263
16	-0.004822
16.0167	-0.003681
16.0333	-0.004481
16.05	-0.01899
16.0667	-0.040549
16.0833	-0.065529
16.1	-0.100988
16.1167	-0.147638
16.1333	-0.198197
16.15	-0.245656
16.1667	-0.286515
16.1833	-0.320765
16.2	-0.339684
16.2167	-0.340212
16.2333	-0.32962
16.25	-0.311818
16.2667	-0.287206
16.2833	-0.259275
16.3	-0.236323
16.3167	-0.213179
16.3333	-0.186314
16.35	-0.16839
16.3667	-0.152946
16.3833	-0.134261
16.4	-0.111147
16.4167	-0.09986
16.4333	-0.092262
16.45	-0.084694
16.4667	-0.074656
16.4833	-0.066718
16.5	-0.059531
16.5167	-0.055228
16.5333	-0.047596
16.55	-0.041923
16.5667	-0.037801
16.5833	-0.034398
16.6	-0.031586
16.6167	-0.029307
16.6333	-0.026749
16.65	-0.024291
16.6667	-0.021622
16.6833	-0.019344
16.7	-0.017506
16.7167	-0.016351
16.7333	-0.015945
16.75	-0.01561
16.7667	-0.014785
16.7833	-0.013559
16.8	-0.012154
16.8167	-0.01099
16.8333	-0.010377
16.85	-0.010173
16.8667	-0.01024
16.8833	-0.009736
16.9	-0.008263
16.9167	-0.00713
16.9333	-0.006597
16.95	-0.006134
16.9667	-0.005492
16.9833	-0.005259
17	-0.005476
17.0167	-0.005113
17.0333	-0.004749
17.05	-0.004456
17.0667	-0.004483
17.0833	-0.004679
17.1	-0.004746
17.1167	-0.004781
17.1333	-0.004316
17.15	-0.003831
17.1667	-0.003386
17.1833	-0.003061
17.2	-0.003176
17.2167	-0.003249
17.2333	-0.002821
17.25	-0.002053
17.2667	-0.000755
17.2833	0.000593
17.3	0.00125
17.3167	0.002072
17.3333	0.003334
17.35	0.004936
17.3667	0.006417
17.3833	0.007439
17.4	0.008271
17.4167	0.008638
17.4333	0.009385
17.45	0.013601
17.4667	0.011658
17.4833	0.008885
17.5	0.008242
17.5167	0.008645
17.5333	0.008208
17.55	0.007462
17.5667	0.006435
17.5833	0.006068
17.6	0.005651
17.6167	0.005732
17.6333	0.005762
17.65	0.005673
17.6667	0.005884
17.6833	0.005664
17.7	0.005165
17.7167	0.005104
17.7333	0.004993
17.75	0.005142
17.7667	0.005562
17.7833	0.005491
17.8	0.00543
17.8167	0.005059
17.8333	0.004808
17.85	0.004537
17.8667	0.004276
17.8833	0.003935
17.9	0.003634
17.9167	0.003473
17.9333	0.003382
17.95	0.003192
17.9667	0.002981
17.9833	0.002781
18	0.00264
18.0167	0.002618
18.0333	0.002287
18.05	0.001516
18.0667	0.001345
18.0833	0.001064
18.1	0.000693
18.1167	0.000479
18.1333	0.000376
18.15	-7e-06
18.1667	-0.00051
18.1833	-0.000733
18.2	-0.000777
18.2167	-0.000774
18.2333	-0.000802
18.25	-0.000469
18.2667	-0.000477
18.2833	-0.000614
18.3	-0.000811
18.3167	-0.001025
18.3333	-0.001499
18.35	-0.002052
18.3667	-0.002546
18.3833	-0.002919
18.4	-0.003342
18.4167	-0.003884
18.4333	-0.004715
18.45	-0.005445
18.4667	-0.006116
18.4833	-0.006647
18.5	-0.006788
18.5167	-0.007187
18.5333	-0.007026
18.55	-0.016124
18.5667	-0.036743
18.5833	-0.059542
18.6	-0.09009
18.6167	-0.128607
18.6333	-0.173453
18.65	-0.224389
18.6667	-0.270956
18.6833	-0.305262
18.7	-0.328538
18.7167	-0.331963
18.7333	-0.325887
18.75	-0.309921
18.7667	-0.283485
18.7833	-0.258079
18.8	-0.234383
18.8167	-0.209844
18.8333	-0.188376
18.85	-0.167917
18.8667	-0.149049
18.8833	-0.13105
18.9	-0.116732
18.9167	-0.104501
18.9333	-0.09416
18.95	-0.083309
18.9667	-0.072528
18.9833	-0.063607
19	-0.056886
19.0167	-0.050273
19.0333	-0.044789
19.05	-0.039106
19.0667	-0.034892
19.0833	-0.030348
19.1	-0.028515
19.1167	-0.026769
19.1333	-0.024993
19.15	-0.022856
19.1667	-0.02091
19.1833	-0.019114
19.2	-0.017357
19.2167	-0.015499
19.2333	-0.01398
19.25	-0.012671
19.2667	-0.011552
19.2833	-0.010023
19.3	-0.008573
19.3167	-0.007582
19.3333	-0.00664
19.35	-0.005548
19.3667	-0.004436
19.3833	-0.003494
19.4	-0.002663
19.4167	-0.001938
19.4333	-0.001383
19.45	-0.000769
19.4667	-0.000144
19.4833	0.000301
19.5	0.000656
19.5167	0.001063
19.5333	0.001481
19.55	0.001879
19.5667	0.002257
19.5833	0.002704
19.6	0.002982
19.6167	0.003252
19.6333	0.003683
19.65	0.003894
19.6667	0.004015
19.6833	0.004046
19.7	0.004177
19.7167	0.00437
19.7333	0.004514
19.75	0.004628
19.7667	0.004842
19.7833	0.004986
19.8	0.00522
19.8167	0.005377
19.8333	0.005384
19.85	0.005051
19.8667	0.004318
19.8833	0.003696
19.9	0.003293
19.9167	0.002843
19.9333	0.002453
19.95	0.001994
19.9667	0.001774
19.9833	0.001155
20	0.000845
20.0167	0.000918
20.0333	0.001042
20.05	0.000976
20.0667	0.00083
20.0833	0.000634
20.1	0.000498
20.1167	0.000154
20.1333	-7.8e-05
20.15	9e-06
20.1667	9.6e-05
20.1833	0.000123
20.2	0.00019
20.2167	0.00034
20.2333	0.00045
20.25	0.000421
20.2667	0.000391
20.2833	0.000451
20.3	0.000471
20.3167	0.000354
20.3333	0.000147
20.35	0.00015
20.3667	0.000124
20.3833	0.000127
20.4	5e-05
20.4167	2.5e-05
20.4333	0.00011
20.45	0.000106
20.4667	4.2e-05
20.4833	4.7e-05
20.5	-7e-06
20.5167	1e-05
20.5333	0.000117
20.55	3.5e-05
20.5667	0.000223
20.5833	0.00048
20.6	0.000528
20.6167	0.000566
20.6333	0.000565
20.65	0.000434
20.6667	0.000213
20.6833	5.2e-05
20.7	1.1e-05
20.7167	-0.000179
20.7333	-0.000429
20.75	-0.000589
20.7667	-0.000539
20.7833	-0.000629
20.8	-0.00083
20.8167	-0.000959
20.8333	-0.000879
20.85	-0.000789
20.8667	-0.000869
20.8833	-0.000939
20.9	-0.001159
20.9167	-0.000989
20.9333	-0.000689
20.95	-0.000718
20.9667	-0.000858
20.9833	-0.000488
21	0.000612
21.0167	-0.000748
21.0333	-0.008348
21.05	-0.018368
21.0667	-0.032248
21.0833	-0.050158
21.1	-0.077938
21.1167	-0.116207
21.1333	-0.167897
21.15	-0.221047
21.1667	-0.256567
21.1833	-0.282407
21.2	-0.307306
21.2167	-0.308166
21.2333	-0.295466
21.25	-0.276155
21.2667	-0.253935
21.2833	-0.232555
21.3	-0.210304
21.3167	-0.188064
21.3333	-0.171593
21.35	-0.153472
21.3667	-0.135591
21.3833	-0.120161
21.4	-0.10714
21.4167	-0.095959
21.4333	-0.084118
21.45	-0.074147
21.4667	-0.061976
21.4833	-0.056374
21.5	-0.052213
21.5167	-0.044012
21.5333	-0.03882
21.55	-0.035198
21.5667	-0.028937
21.5833	-0.025395
21.6	-0.022443
21.6167	-0.020551
21.6333	-0.018559
21.65	-0.016836
21.6667	-0.015494
21.6833	-0.014062
21.7	-0.012709
21.7167	-0.011556
21.7333	-0.010343
21.75	-0.0088
21.7667	-0.007427
21.7833	-0.006224
21.8	-0.005431
21.8167	-0.004487
21.8333	-0.003603
21.85	-0.002889
21.8667	-0.002145
21.8833	-0.001381
21.9	-0.000647
21.9167	-2.2e-05
21.9333	0.000453
21.95	0.001068
21.9667	0.001613
21.9833	0.002058
22	0.002253
22.0167	0.002469
22.0333	0.002805
22.05	0.003171
22.0667	0.003468
22.0833	0.003664
22.1	0.00393
22.1167	0.004157
22.1333	0.004224
22.15	0.004312
22.1667	0.004489
22.1833	0.004687
22.2	0.004624
22.2167	0.004492
22.2333	0.004391
22.25	0.00434
22.2667	0.004259
22.2833	0.004057
22.3	0.003856
22.3167	0.003566
22.3333	0.003046
22.35	0.002566
22.3667	0.002026
22.3833	0.001796
22.4	0.001596
22.4167	0.001037
22.4333	0.000567
22.45	0.000257
22.4667	-0.000222
22.4833	-0.000622
22.5	-0.000941
22.5167	-0.001431
22.5333	-0.001632
22.55	-0.001632
22.5667	-0.001493
22.5833	-0.001383
22.6	-0.001524
22.6167	-0.001615
22.6333	-0.001628
22.65	-0.0015
22.6667	-0.001193
22.6833	-0.001205
22.7	-0.001378
22.7167	-0.001462
22.7333	-0.001377
22.75	-0.001342
22.7667	-0.001337
22.7833	-0.001262
22.8	-0.001207
22.8167	-0.001034
22.8333	-0.000901
22.85	-0.000929
22.8667	-0.000586
22.8833	-0.000454
22.9	-0.000481
22.9167	-0.00049
22.9333	-0.00033
22.95	-0.000269
22.9667	-0.000109
22.9833	-4.8e-05
23	0.000252
23.0167	0.000702
23.0333	0.000941
23.05	0.001
23.0667	0.001019
23.0833	0.001168
23.1	0.001437
23.1167	0.001386
23.1333	0.001114
23.15	0.000842
23.1667	0.00059
23.1833	0.000478
23.2	0.000316
23.2167	0.000334
23.2333	0.000451
23.25	0.000549
23.2667	0.000586
23.2833	0.000523
23.3	0.00034
23.3167	-1.3e-05
23.3333	-0.000337
23.35	-0.00056
23.3667	-0.000744
23.3833	-0.000908
23.4	-0.000971
23.4167	-0.000906
23.4333	-0.000971
23.45	-0.000835
23.4667	-0.00132
23.4833	-0.001825
23.5	-0.00104
23.5167	-0.000455
23.5333	4.9e-05
23.55	-0.007787
23.5667	-0.023443
23.5833	-0.042839
23.6	-0.067584
23.6167	-0.101721
23.6333	-0.141347
23.65	-0.180774
23.6667	-0.21568
23.6833	-0.245207
23.7	-0.267613
23.7167	-0.27829
23.7333	-0.271447
23.75	-0.260714
23.7667	-0.240621
23.7833	-0.218378
23.8	-0.194865
23.8167	-0.173762
23.8333	-0.153459
23.85	-0.140107
23.8667	-0.127084
23.8833	-0.111111
23.9	-0.095368
23.9167	-0.085676
23.9333	-0.074293
23.95	-0.06474
23.9667	-0.054207
23.9833	-0.047534
24	-0.043532
24.0167	-0.037459
24.0333	-0.031785
24.05	-0.028472
24.0667	-0.024859
24.0833	-0.022086
24.1	-0.019493
24.1167	-0.01754
24.1333	-0.015306
24.15	-0.013462
24.1667	-0.011729
24.1833	-0.009555
24.2	-0.007481
24.2167	-0.005837
24.2333	-0.004563
24.25	-0.003558
24.2667	-0.002144
24.2833	-0.00092
24.3	-8.5e-05
24.3167	0.0007
24.3333	0.001255
24.35	0.002091
24.3667	0.003126
24.3833	0.003712
24.4	0.004017
24.4167	0.004354
24.4333	0.0048
24.45	0.005097
24.4667	0.005014
24.4833	0.005041
24.5	0.004918
24.5167	0.005105
24.5333	0.005334
24.55	0.005352
24.5667	0.005421
24.5833	0.005259
24.6	0.005007
24.6167	0.004887
24.6333	0.004597
24.65	0.004397
24.6667	0.004127
24.6833	0.003938
24.7	0.003078
24.7167	0.001989
24.7333	0.001871
24.75	0.001764
24.7667	0.000706
24.7833	-0.000632
24.8	-0.002119
24.8167	-0.002516
24.8333	-0.001691
24.85	-0.002217
24.8667	-0.001892
24.8833	0.000303
24.9	0.000847
24.9167	-0.002357
24.9333	-0.012549
24.95	-0.018052
24.9667	-0.014975
24.9833	-0.011008
25	-0.00719
25.0167	-0.003292
25.0333	-3.2e-05
25.05	0.002948
25.0667	0.002428
25.0833	0.001729
25.1	0.001259
25.1167	0.0008
25.1333	0.001773
25.15	0.002067
25.1667	0.00184
25.1833	0.001063
25.2	0.000756
25.2167	0.001541
25.2333	0.001998
25.25	0.001444
25.2667	0.000281
25.2833	0.000757
25.3	0.002364
25.3167	0.002652
25.3333	0.004242
25.35	0.005182
25.3667	0.004073
25.3833	0.004893
25.4	0.004553
25.4167	0.004175
25.4333	0.004849
25.45	0.004133
25.4667	0.004087
25.4833	0.005441
25.5	0.007455
25.5167	0.005721
25.5333	-0.003211
25.55	-0.008012
25.5667	-0.008494
25.5833	-0.007956
25.6	-0.006698
25.6167	-0.002048
25.6333	0.006115
25.65	0.008548
25.6667	0.00719
25.6833	0.007003
25.7	0.006045
25.7167	0.00629
25.7333	-0.000583
25.75	-0.007706
25.7667	-0.007218
25.7833	-0.003411
25.8	0.001306
25.8167	0.011455
25.8333	0.012118
25.85	0.00951
25.8667	0.007562
25.8833	0.006094
25.9	0.004926
25.9167	0.00387
25.9333	0.002327
25.95	0.001104
25.9667	9.1e-05
25.9833	-0.000752
26	-0.001195
26.0167	-0.002136
26.0333	-0.001175
26.05	-0.010134
26.0667	-0.029722
26.0833	-0.052721
26.1	-0.07878
26.1167	-0.109587
26.1333	-0.145663
26.15	-0.183409
26.1667	-0.219554
26.1833	-0.25474
26.2	-0.271126
26.2167	-0.27084
26.2333	-0.257074
26.25	-0.240107
26.2667	-0.219001
26.2833	-0.205804
26.3	-0.192887
26.3167	-0.1696
26.3333	-0.151592
26.35	-0.144244
26.3667	-0.128417
26.3833	-0.100759
26.4	-0.085271
26.4167	-0.082033
26.4333	-0.083895
26.45	-0.091796
26.4667	-0.091388
26.4833	-0.07579
26.5	-0.054492
26.5167	-0.043624
26.5333	-0.039406
26.55	-0.033529
26.5667	-0.029961
26.5833	-0.029353
26.6	-0.028606
26.6167	-0.027069
26.6333	-0.025313
26.65	-0.023267
26.6667	-0.022451
26.6833	-0.020145
26.7	-0.017869
26.7167	-0.017344
26.7333	-0.017021
26.75	-0.016157
26.7667	-0.014474
26.7833	-0.01312
26.8	-0.012857
26.8167	-0.012315
26.8333	-0.010355
26.85	-0.007545
26.8667	-0.006815
26.8833	-0.006095
26.9	-0.005325
26.9167	-0.004817
26.9333	-0.004271
26.95	-0.003756
26.9667	-0.00341
26.9833	-0.003595
27	-0.003089
27.0167	-0.002616
27.0333	-0.002556
27.05	-0.002325
27.0667	-0.002045
27.0833	-0.001925
27.1	-0.001905
27.1167	-0.002077
27.1333	-0.002814
27.15	-0.0031
27.1667	-0.002846
27.1833	-0.002203
27.2	-0.002399
27.2167	-0.002588
27.2333	-0.002221
27.25	-0.001685
27.2667	-0.001639
27.2833	-0.001522
27.3	-0.001316
27.3167	-0.001342
27.3333	-0.001454
27.35	-0.001296
27.3667	-0.001258
27.3833	-0.00119
27.4	-0.001412
27.4167	-0.001567
27.4333	-0.001928
27.45	-0.001769
27.4667	-0.00177
27.4833	-0.001921
27.5	-0.001842
27.5167	-0.002077
27.5333	-0.002458
27.55	-0.002739
27.5667	-0.00251
27.5833	-0.001891
27.6	-0.001522
27.6167	-0.001057
27.6333	-0.001058
27.65	-0.000919
27.6667	-0.00106
27.6833	-0.001721
27.7	-0.001732
27.7167	-0.001586
27.7333	-0.001686
27.75	-0.001447
27.7667	-0.001937
27.7833	-0.002448
27.8	-0.002418
27.8167	-0.001951
27.8333	-0.001549
27.85	-0.001108
27.8667	-0.000796
27.8833	-0.000875
27.9	-0.001123
27.9167	-0.001004
27.9333	-0.000878
27.95	-0.000593
27.9667	-3.8e-05
27.9833	-6.2e-05
28	7.3e-05
28.0167	0.000497
28.0333	0.000839
28.05	0.00112
28.0667	0.001051
28.0833	0.000943
28.1	0.000914
28.1167	0.000745
28.1333	0.000515
28.15	0.000514
28.1667	0.000324
28.1833	0.000413
28.2	0.000693
28.2167	0.001072
28.2333	0.001012
28.25	0.001101
28.2667	0.001301
28.2833	0.00161
28.3	0.00163
28.3167	0.00167
28.3333	0.001541
28.35	0.001422
28.3667	0.001573
28.3833	0.001854
28.4	0.001834
28.4167	0.001636
28.4333	0.001449
28.45	0.001803
28.4667	0.001646
28.4833	0.000989
28.5	0.001192
28.5167	0.000926
28.5333	0.001282
28.55	-0.002392
28.5667	-0.009106
28.5833	-0.02878
28.6	-0.049684
28.6167	-0.078168
28.6333	-0.116989
28.65	-0.150141
28.6667	-0.184982
28.6833	-0.215613
28.7	-0.236795
28.7167	-0.246535
28.7333	-0.245684
28.75	-0.238832
28.7667	-0.219911
28.7833	-0.199149
28.8	-0.177528
28.8167	-0.157055
28.8333	-0.133491
28.85	-0.116326
28.8667	-0.101622
28.8833	-0.088767
28.9	-0.079312
28.9167	-0.072127
28.9333	-0.064069
28.95	-0.055011
28.9667	-0.047794
28.9833	-0.040836
29	-0.034568
29.0167	-0.02622
29.0333	-0.022909
29.05	-0.021857
29.0667	-0.019566
29.0833	-0.016925
29.1	-0.012824
29.1167	-0.010492
29.1333	-0.008908
29.15	-0.007443
29.1667	-0.006179
29.1833	-0.004984
29.2	-0.00397
29.2167	-0.002914
29.2333	-0.002066
29.25	-0.000948
29.2667	0.00022
29.2833	0.001008
29.3	0.001566
29.3167	0.002305
29.3333	0.002947
29.35	0.003519
29.3667	0.004141
29.3833	0.004803
29.4	0.005244
29.4167	0.005787
29.4333	0.005833
29.45	0.005589
29.4667	0.005044
29.4833	0.00472
29.5	0.004436
29.5167	0.004232
29.5333	0.004102
29.55	0.003982
29.5667	0.003422
29.5833	0.003521
29.6	0.003851
29.6167	0.003952
29.6333	0.003956
29.65	0.003699
29.6667	0.003353
29.6833	0.002977
29.7	0.002691
29.7167	0.002546
29.7333	0.002604
29.75	0.002852
29.7667	0.00305
29.7833	0.003118
29.8	0.003076
29.8167	0.003135
29.8333	0.003178
29.85	0.00323
29.8667	0.003023
29.8833	0.002265
29.9	0.001727
29.9167	0.00146
29.9333	0.001136
29.95	0.001132
29.9667	0.001308
29.9833	0.001163
30	0.000609
30.0167	0.000315
30.0333	0.000213
30.05	-7e-05
30.0667	-0.000572
30.0833	-0.001235
30.1	-0.001537
30.1167	-0.00109
30.1333	-0.001002
30.15	-0.001375
30.1667	-0.000967
30.1833	-0.00108
30.2	-0.001402
30.2167	-0.001385
30.2333	-0.001519
30.25	-0.001352
30.2667	-0.000206
30.2833	-0.00025
30.3	-0.001824
30.3167	-0.002558
30.3333	0.004176
30.35	0.0113
30.3667	0.010054
30.3833	0.006438
30.4	0.002021
30.4167	-0.004585
30.4333	-0.004695
30.45	-0.005016
30.4667	-0.005696
30.4833	-0.006126
30.5	-0.006156
30.5167	-0.006137
30.5333	-0.005942
30.55	-0.005988
30.5667	-0.006234
30.5833	-0.006229
30.6	-0.005705
30.6167	-0.004971
30.6333	-0.004082
30.65	-0.000462
30.6667	0.003987
30.6833	0.005267
30.7	0.005767
30.7167	0.002536
30.7333	-0.004848
30.75	-0.009382
30.7667	0.003735
30.7833	0.017881
30.8	0.013698
30.8167	0.001594
30.8333	0.000198
30.85	-0.001188
30.8667	-0.002223
30.8833	-0.002729
30.9	-0.001944
30.9167	-0.00101
30.9333	-0.001048
30.95	-0.000295
30.9667	0.000887
30.9833	0.00223
31	0.004442
31.0167	0.004644
31.0333	0.002975
31.05	-0.005764
31.0667	-0.016473
31.0833	-0.032143
31.1	-0.053162
31.1167	-0.080911
31.1333	-0.116102
31.15	-0.144752
31.1667	-0.172953
31.1833	-0.216333
31.2	-0.242624
31.2167	-0.240785
31.2333	-0.231946
31.25	-0.234768
31.2667	-0.22041
31.2833	-0.200471
31.3	-0.181153
31.3167	-0.154815
31.3333	-0.135567
31.35	-0.12691
31.3667	-0.113902
31.3833	-0.105334
31.4	-0.098247
31.4167	-0.083769
31.4333	-0.062052
31.45	-0.055425
31.4667	-0.057218
31.4833	-0.051851
31.5	-0.043564
31.5167	-0.039577
31.5333	-0.03627
31.55	-0.032423
31.5667	-0.028986
31.5833	-0.026199
31.6	-0.024022
31.6167	-0.022125
31.6333	-0.020678
31.65	-0.019201
31.6667	-0.017514
31.6833	-0.015427
31.7	-0.013829
31.7167	-0.012472
31.7333	-0.011465
31.75	-0.010297
31.7667	-0.00926
31.7833	-0.007722
31.8	-0.005735
31.8167	0.004963
31.8333	0.010811
31.85	0.007209
31.8667	-0.009953
31.8833	-0.016724
31.9	-0.013196
31.9167	-0.009848
31.9333	-0.008119
31.95	-0.007139
31.9667	-0.00582
31.9833	-0.004241
32	-0.003582
32.0167	-0.002552
32.0333	-0.001682
32.05	-0.001751
32.0667	-0.001331
32.0833	-0.00056
32.1	-0.0007
32.1167	-0.001379
32.1333	-0.001237
32.15	-0.001075
32.1667	-0.000592
32.1833	-0.00032
32.2	-0.000698
32.2167	-0.000886
32.2333	-0.000412
32.25	0.000422
32.2667	0.000497
32.2833	0.000841
32.3	0.001305
32.3167	0.002029
32.3333	0.002525
32.35	0.002902
32.3667	0.003138
32.3833	0.003274
32.4	0.00344
32.4167	0.003557
32.4333	0.003666
32.45	0.003325
32.4667	0.003083
32.4833	0.002892
32.5	0.002921
32.5167	0.00282
32.5333	0.002692
32.55	0.002363
32.5667	0.002155
32.5833	0.002186
32.6	0.002208
32.6167	0.00211
32.6333	0.001804
32.65	0.001599
32.6667	0.001373
32.6833	0.001228
32.7	0.001033
32.7167	0.001027
32.7333	0.000894
32.75	0.000821
32.7667	0.000808
32.7833	0.000715
32.8	0.000572
32.8167	0.000139
32.8333	-0.000123
32.85	-0.000284
32.8667	-0.000506
32.8833	-0.000817
32.9	-0.001049
32.9167	-0.00124
32.9333	-0.001281
32.95	-0.001352
32.9667	-0.001333
32.9833	-0.001074
33	-0.000995
33.0167	-0.001076
33.0333	-0.001047
33.05	-0.000768
33.0667	-0.000709
33.0833	-0.00076
33.1	-0.000801
33.1167	-0.000802
33.1333	-0.000754
33.15	-0.000555
33.1667	-0.000386
33.1833	-0.000467
33.2	-0.000459
33.2167	-0.00038
33.2333	-0.000301
33.25	-3e-06
33.2667	7.6e-05
33.2833	0.000264
33.3	0.000413
33.3167	0.000552
33.3333	0.00057
[truncated: 11 more rows]

## Sheet: Figure 2g
Figure 2g
The collagen binding ability of activator domain-EGFP (WT) and its mutants.
					Specific binding affinity (%)			Relative binding affinity (%)
		Before incubation	After incubation	Binding affinity (%)	mean	error		mean	error	p value
WT(Activator domain-EGFP)	repeat 1	319.59	185.25	42.0351	43.3117	3.20673	97.0524	100	7.40383
	repeat 2	319.59	188.75	40.94			94.5239
	repeat 3	319.59	169.51	46.9602			108.424
F107A	repeat 1	330.65	299	9.57206	8.42583	1.69063	22.1004	19.4539	3.90339	7.58989e-05	**
	repeat 2	330.65	309.21	6.4842			14.971
	repeat 3	330.65	300.16	9.22123			21.2904
R153A	repeat 1	344.01	289.68	15.7931	13.9027	3.54971	36.4639	32.0991	8.19572	0.000440472	**
	repeat 2	344.01	288.6	16.1071			37.1887
	repeat 3	344.01	310.27	9.80785			22.6448
Y157A	repeat 1	310.05	248.94	19.7097	18.0347	2.90677	45.5067	41.6393	6.71128	0.000537544	**
	repeat 2	310.05	264.54	14.6783			33.8898
	repeat 3	310.05	248.92	19.7162			45.5215
F160A	repeat 1	410.67	261.67	36.2822	37.5801	1.3924	83.7698	86.7664	3.21482	0.0468812	ns
	repeat 2	410.67	257.05	37.4072			86.3673
	repeat 3	410.67	250.3	39.0508			90.1622
D207A	repeat 1	392.65	281.85	28.2185	30.0531	1.99767	65.1521	69.3878	4.61231	0.00370187	*
	repeat 2	392.65	266.29	32.1813			74.3016
	repeat 3	392.65	275.8	29.7593			68.7096
W234A	repeat 1	335.11	239.47	28.5399	29.9255	1.20605	65.8941	69.0933	2.78458	0.00248726	*
	repeat 2	335.11	232.91	30.4974			70.4138
	repeat 3	335.11	232.1	30.7392			70.9719
F286A	repeat 1	379.67	290.57	23.4677	21.9673	2.7345	54.1833	50.7191	6.31352	0.000931038	**
	repeat 2	379.67	308.25	18.8111			43.4318
	repeat 3	379.67	289.98	23.6231			54.5421
N290A	repeat 1	406.44	258.06	36.5072	38.0228	1.32138	84.2895	87.7887	3.05086	0.0575051	ns
	repeat 2	406.44	248.2	38.9332			89.8906
	repeat 3	406.44	249.44	38.6281			89.1862
R293A	repeat 1	349.7	207.93	40.5405	40.6958	4.22719	93.6016	93.9603	9.75992	0.441263	ns
	repeat 2	349.7	221.89	36.5485			84.3847
	repeat 3	349.7	192.34	44.9986			103.895
E294A	repeat 1	465.07	272.16	41.4798	37.1543	3.86389	95.7703	85.7833	8.92112	0.100887	ns
	repeat 2	465.07	297.93	35.9387			82.9767
	repeat 3	465.07	306.74	34.0443			78.603

## Sheet: Figure 2h
Figure 2h
The activities and Km values of CM and its mutants towards [(POG)10]3 and Pz peptide.
Relative activity toward [(POG)10]3.								Specific activity			Relative activity (%)
		OD600 (control group)	OD600 (experimental group)			Enzyme activity (U/ml)	Enzyme activity (U/mg)	mean	error		mean	error	p value
CM	repeat 1	0.137	1.517	1.38	4.85647	0.64753	25.9012	25.8525	0.284717	100.188	100	1.10131
	repeat 2	0.137	1.5	1.363	4.78999	0.638665	25.5466			98.8167
	repeat 3	0.137	1.527	1.39	4.89558	0.652744	26.1098			100.995
F107A	repeat 1	0.137	1.037	0.9	2.97927	0.397236	5.22679	5.02553	0.209723	20.2177	19.4392	0.811227	5.53699e-08	**
	repeat 2	0.137	0.976	0.839	2.74071	0.365428	4.80827			18.5988
	repeat 3	0.137	1.01	0.873	2.87368	0.383157	5.04154			19.5012
R153A	repeat 1	0.137	1.209	1.072	3.65194	0.486925	11.5934	11.5521	0.105591	44.8446	44.6845	0.408437	1.35413e-07	**
	repeat 2	0.137	1.196	1.059	3.6011	0.480146	11.432			44.2202
	repeat 3	0.137	1.212	1.075	3.66367	0.488489	11.6307			44.9886
Y157A	repeat 1	0.137	1.087	0.95	3.17481	0.423309	13.6551	15.4549	1.5598	52.8193	59.7812	6.03347	0.00034262	**
	repeat 2	0.137	1.244	1.107	3.78882	0.505175	16.296			63.0344
	repeat 3	0.137	1.251	1.114	3.81619	0.508825	16.4137			63.4898
F107A/R153A/Y157A	repeat 1	0.137	0.975	0.838	2.7368	0.364907	0.332035	0.327765	0.00370574	1.28434	1.26783	0.0143342	1.03215e-08	**
	repeat 2	0.137	0.961	0.824	2.68205	0.357607	0.325393			1.25865
	repeat 3	0.137	0.962	0.825	2.68596	0.358128	0.325867			1.26049
Relative Km value to [(POG)10]3.			Specific Km value			Relative Km value (%)
		Km value	mean	error		mean	error	p value
CM	repeat 1	340.61	363.413	20.4125	93.7252	100	5.61689
	repeat 2	369.65			101.716
	repeat 3	379.98			104.559
F107A	repeat 1	909.73	895.717	37.3941	250.329	246.473	10.2897	2.69689e-05	**
	repeat 2	924.08			254.278
	repeat 3	853.34			234.813
R153A	repeat 1	546.3	501.413	43.3649	150.325	137.973	11.9327	0.00755959	**
	repeat 2	459.75			126.509
	repeat 3	498.19			137.086
Y157A	repeat 1	616.07	615.88	43.5153	169.523	169.471	11.9741	0.0008095	**
	repeat 2	572.27			157.471
	repeat 3	659.3			181.419
Relative activity toward Pz peptide.							Specific activity			Relative activity (%)
		OD320 (control group)	OD320 (experimental group)		Enzyme activity (U/ml)	Enzyme activity (U/mg)	mean	error		mean	error	p value
CM	repeat 1	0.0281	0.985	0.9569	6.37933	2126.44	2179.04	59.1747	97.5864	100	2.71564
	repeat 2	0.0281	1.0375	1.0094	6.72933	2243.11			102.94
	repeat 3	0.0281	1.0035	0.9754	6.50267	2167.56			99.4731
F107A	repeat 1	0.0756	1.1311	1.0555	7.03667	2345.56	2277.04	59.9845	107.642	104.497	2.7528	0.114213	ns
	repeat 2	0.0756	1.0809	1.0053	6.702	2234			102.522
	repeat 3	0.0756	1.0888	1.0132	6.75467	2251.56			103.328
R153A	repeat 1	0.0756	1.144	1.0684	7.12267	2374.22	2256.89	102.041	108.957	103.573	4.68287	0.316748	ns
	repeat 2	0.0756	1.0606	0.985	6.56667	2188.89			100.452
	repeat 3	0.0756	1.069	0.9934	6.62267	2207.56			101.309
Y157A	repeat 1	0.0756	1.1361	1.0605	7.07	2356.67	2226.15	113.158	108.152	102.162	5.19303	0.557576	ns
	repeat 2	0.0756	1.0504	0.9748	6.49867	2166.22			99.4119
	repeat 3	0.0756	1.0456	0.97	6.46667	2155.56			98.9224
F107A/R153A/Y157A	repeat 1	0.1218	1.1009	0.9791	6.52733	2175.78	2158.15	16.8425	99.8504	99.0414	0.772934	0.588087	ns
	repeat 2	0.1218	1.0858	0.964	6.42667	2142.22			98.3105
	repeat 3	0.1218	1.0922	0.9704	6.46933	2156.44			98.9632
Relative Km value to Pz peptide.			Specific Km value			Relative Km value (%)
		Km value	mean	error		mean	error	p value
CM	repeat 1	2	2.12667	0.366788	94.0439	100	17.2471
	repeat 2	1.84			86.5204
	repeat 3	2.54			119.436
F107A	repeat 1	2.13	2.16333	0.123423	100.157	101.724	5.80361	0.877606	ns
	repeat 2	2.3			108.15
	repeat 3	2.06			96.8652
R153A	repeat 1	1.81	2.02667	0.215019	85.1097	95.2978	10.1106	0.704587	ns
	repeat 2	2.24			105.329
	repeat 3	2.03			95.4545
Y157A	repeat 1	1.83	2.18667	0.337095	86.0501	102.821	15.8509	0.844943	ns
	repeat 2	2.5			117.555
	repeat 3	2.23			104.859
F107A/R153A/Y157A	repeat 1	1.78	2.14333	0.315647	83.699	100.784	14.8424	0.955292	ns
	repeat 2	2.3			108.15
	repeat 3	2.35			110.502
The Km value of CM toward [(POG)10]3.
[(POG)10]3 concentration (μM)		OD600 (control group)	OD600 (experimental group)			v (μmol/min)	mean
repeat 1									Km: 340.61 ± 34.45
125	repeat 1	0.054	0.228	0.174	0.446578	0.0148859	0.011547		[(POG)10]3 concentration (μM)	v (μmol/min)
	repeat 2	0.054	0.201	0.147	0.33389	0.0111297			125	0.011547
	repeat 3	0.054	0.183	0.129	0.258765	0.00862549			250	0.0347338
250	repeat 1	0.073	0.393	0.32	1.05593	0.0351976	0.0347338		500	0.0842608
	repeat 2	0.073	0.389	0.316	1.03923	0.0346411			750	0.119597
	repeat 3	0.073	0.387	0.314	1.03088	0.0343628			1000	0.119829
500	repeat 1	0.079	0.742	0.663	2.48748	0.082916	0.0842608		1250	0.110508
	repeat 2	0.079	0.75	0.671	2.52087	0.0840289			1500	0.11496
	repeat 3	0.079	0.763	0.684	2.57513	0.0858375
750	repeat 1	0.083	1.022	0.939	3.6394	0.121313	0.119597
	repeat 2	0.083	0.98	0.897	3.46411	0.11547
	repeat 3	0.083	1.027	0.944	3.66027	0.122009
1000	repeat 1	0.089	1.02	0.931	3.60601	0.1202	0.119829
	repeat 2	0.089	1.011	0.922	3.56845	0.118948
	repeat 3	0.089	1.021	0.932	3.61018	0.120339
1250	repeat 1	0.103	0.913	0.81	3.101	0.103367	0.110508
	repeat 2	0.103	0.941	0.838	3.21786	0.107262
	repeat 3	0.103	1.039	0.936	3.62688	0.120896
1500	repeat 1	0.104	1.063	0.959	3.72287	0.124096	0.11496
	repeat 2	0.104	1.018	0.914	3.53506	0.117835
	repeat 3	0.104	0.911	0.807	3.08848	0.102949
repeat 2									Km: 369.65 ± 42.52
125	repeat 1	0.118	0.295	0.177	0.15174	0.00505801	0.00288533		[(POG)10]3 concentration (μM)	v (μmol/min)
	repeat 2	0.118	0.277	0.159	0.0813453	0.00271151			125	0.00288533
	repeat 3	0.118	0.263	0.145	0.0265937	0.000886455			250	0.0354756
250	repeat 1	0.126	0.553	0.427	1.12945	0.0376483	0.0354756		500	0.0831009
	repeat 2	0.126	0.537	0.411	1.06688	0.0355625			750	0.129379
	repeat 3	0.126	0.519	0.393	0.99648	0.033216			1000	0.132073
500	repeat 1	0.128	0.95	0.822	2.67423	0.0891409	0.0831009		1250	0.124903
	repeat 2	0.128	0.881	0.753	2.40438	0.080146			1500	0.119559
	repeat 3	0.128	0.88	0.752	2.40047	0.0800156
750	repeat 1	0.133	1.243	1.11	3.80055	0.126685	0.129379
	repeat 2	0.133	1.282	1.149	3.95307	0.131769
	repeat 3	0.133	1.266	1.133	3.8905	0.129683
1000	repeat 1	0.137	1.257	1.12	3.83966	0.127989	0.132073
	repeat 2	0.137	1.291	1.154	3.97262	0.132421
	repeat 3	0.137	1.317	1.18	4.07431	0.13581
1250	repeat 1	0.142	1.219	1.077	3.67149	0.122383	0.124903
	repeat 2	0.142	1.222	1.08	3.68322	0.122774
	repeat 3	0.142	1.274	1.132	3.88659	0.129553
1500	repeat 1	0.148	1.186	1.038	3.51897	0.117299	0.119559
	repeat 2	0.148	1.158	1.01	3.40946	0.113649
	repeat 3	0.148	1.266	1.118	3.83183	0.127728
repeat 3									Km: 379.98 ± 36.10
125	repeat 1	0.118	0.284	0.166	0.108721	0.00362404	0.00518837		[(POG)10]3 concentration (μM)	v (μmol/min)
	repeat 2	0.118	0.29	0.172	0.132186	0.00440621			125	0.00518837
	repeat 3	0.118	0.314	0.196	0.226046	0.00753487			250	0.0330856
250	repeat 1	0.126	0.529	0.403	1.03559	0.0345196	0.0330856		500	0.0898362
	repeat 2	0.126	0.52	0.394	1.00039	0.0333464			750	0.132899
	repeat 3	0.126	0.505	0.379	0.941729	0.031391			1000	0.143328
500	repeat 1	0.128	0.916	0.788	2.54126	0.0847086	0.0898362		1250	0.128075
	repeat 2	0.128	0.977	0.849	2.77982	0.0926607			1500	0.131682
	repeat 3	0.128	0.973	0.845	2.76418	0.0921392
750	repeat 1	0.133	1.355	1.222	4.23856	0.141285	0.132899
	repeat 2	0.133	1.285	1.152	3.9648	0.13216
	repeat 3	0.133	1.232	1.099	3.75753	0.125251
1000	repeat 1	0.137	1.515	1.378	4.84865	0.161622	0.143328
	repeat 2	0.137	1.196	1.059	3.6011	0.120037
	repeat 3	0.137	1.413	1.276	4.44975	0.148325
1250	repeat 1	0.142	1.381	1.239	4.30504	0.143501	0.128075
	repeat 2	0.142	1.094	0.952	3.18264	0.106088
	repeat 3	0.142	1.313	1.171	4.03911	0.134637
1500	repeat 1	0.148	1.24	1.092	3.73015	0.124338	0.131682
	repeat 2	0.148	1.352	1.204	4.16817	0.138939
	repeat 3	0.148	1.297	1.149	3.95307	0.131769
The Km value of F107A toward [(POG)10]3.
[(POG)10]3 concentration (μM)		OD600 (control group)	OD600 (experimental group)
repeat 1									Km: 909.73 ± 124.13
125	repeat 1	0.118	0.285	0.167	0.112632	0.0037544	0.00475383		[(POG)10]3 concentration (μM)	v (μmol/min)
	repeat 2	0.118	0.302	0.184	0.179116	0.00597054			125	0.00475383
	repeat 3	0.118	0.291	0.173	0.136097	0.00453657			250	0.0193543
250	repeat 1	0.126	0.406	0.28	0.554556	0.0184852	0.0193543		500	0.0509451
	repeat 2	0.126	0.413	0.287	0.581932	0.0193977			750	0.0767132
	repeat 3	0.126	0.419	0.293	0.605397	0.0201799			1000	0.108912
500	repeat 1	0.128	0.652	0.524	1.5088	0.0502933	0.0509451		1250	0.122687
	repeat 2	0.128	0.657	0.529	1.52835	0.0509451			1500	0.136288
	repeat 3	0.128	0.662	0.534	1.54791	0.0515969
750	repeat 1	0.133	0.857	0.724	2.29097	0.0763655	0.0767132
	repeat 2	0.133	0.917	0.784	2.52562	0.0841872
	repeat 3	0.133	0.805	0.672	2.0876	0.0695868
1000	repeat 1	0.137	1.154	1.017	3.43684	0.114561	0.108912
	repeat 2	0.137	1.079	0.942	3.14353	0.104784
	repeat 3	0.137	1.099	0.962	3.22174	0.107391
1250	repeat 1	0.142	1.264	1.122	3.84748	0.128249	0.122687
	repeat 2	0.142	1.201	1.059	3.6011	0.120037
	repeat 3	0.142	1.199	1.057	3.59327	0.119776
1500	repeat 1	0.148	1.29	1.142	3.92569	0.130856	0.136288
	repeat 2	0.148	1.361	1.213	4.20336	0.140112
	repeat 3	0.148	1.344	1.196	4.13688	0.137896
repeat 2									Km: 924.08 ± 74.14
125	repeat 1	0.118	0.314	0.196	0.226046	0.00753487	0.00792595		[(POG)10]3 concentration (μM)	v (μmol/min)
	repeat 2	0.118	0.326	0.208	0.272976	0.0090992			125	0.00792595
	repeat 3	0.118	0.311	0.193	0.214314	0.00714379			250	0.0273498
250	repeat 1	0.126	0.503	0.377	0.933907	0.0311302	0.0273498		500	0.0603746
	repeat 2	0.126	0.435	0.309	0.66797	0.0222657			750	0.0911398
	repeat 3	0.126	0.484	0.358	0.859601	0.0286534			1000	0.117082
500	repeat 1	0.128	0.773	0.645	1.98201	0.066067	0.0603746		1250	0.136158
	repeat 2	0.128	0.706	0.578	1.71998	0.0573328			1500	0.148238
	repeat 3	0.128	0.709	0.581	1.73172	0.0577239
750	repeat 1	0.133	0.994	0.861	2.82675	0.094225	0.0911398
	repeat 2	0.133	0.99	0.857	2.81111	0.0937036
	repeat 3	0.133	0.927	0.794	2.56472	0.0854908
1000	repeat 1	0.137	1.149	1.012	3.41729	0.11391	0.117082
	repeat 2	0.137	1.198	1.061	3.60892	0.120297
	repeat 3	0.137	1.173	1.036	3.51115	0.117038
1250	repeat 1	0.142	1.337	1.195	4.13297	0.137766	0.136158
	repeat 2	0.142	1.32	1.178	4.06648	0.135549
	repeat 3	0.142	1.317	1.175	4.05475	0.135158
1500	repeat 1	0.148	1.514	1.366	4.80172	0.160057	0.148238
	repeat 2	0.148	1.339	1.191	4.11732	0.137244
	repeat 3	0.148	1.417	1.269	4.42237	0.147412
repeat 3									Km: 853.34 ± 79.17
125	repeat 1	0.118	0.283	0.165	0.10481	0.00349368	0.00271151		[(POG)10]3 concentration (μM)	v (μmol/min)
	repeat 2	0.118	0.275	0.157	0.0735237	0.00245079			125	0.00271151
	repeat 3	0.118	0.273	0.155	0.065702	0.00219007			250	0.0195281
250	repeat 1	0.126	0.421	0.295	0.613219	0.0204406	0.0195281		500	0.0459914
	repeat 2	0.126	0.413	0.287	0.581932	0.0193977			750	0.0748012
	repeat 3	0.126	0.408	0.282	0.562378	0.0187459			1000	0.0949637
500	repeat 1	0.128	0.621	0.493	1.38756	0.0462521	0.0459914		1250	0.112084
	repeat 2	0.128	0.639	0.511	1.45796	0.0485986			1500	0.122209
	repeat 3	0.128	0.597	0.469	1.2937	0.0431235
750	repeat 1	0.133	0.82	0.687	2.14627	0.0715422	0.0748012
	repeat 2	0.133	0.836	0.703	2.20884	0.0736279
	repeat 3	0.133	0.879	0.746	2.377	0.0792335
1000	repeat 1	0.137	1.004	0.867	2.85022	0.0950072	0.0949637
	repeat 2	0.137	0.989	0.852	2.79155	0.0930518
	repeat 3	0.137	1.018	0.881	2.90497	0.0968322
1250	repeat 1	0.142	1.152	1.01	3.40946	0.113649	0.112084
	repeat 2	0.142	1.105	0.963	3.22566	0.107522
	repeat 3	0.142	1.163	1.021	3.45248	0.115083
1500	repeat 1	0.148	1.245	1.097	3.74971	0.12499	0.122209
	repeat 2	0.148	1.176	1.028	3.47986	0.115995
	repeat 3	0.148	1.25	1.102	3.76926	0.125642
The Km value of R153A toward [(POG)10]3.
[(POG)10]3 concentration (μM)		OD600 (control group)	OD600 (experimental group)			v (μmol/min)	mean
repeat 1									Km: 546.30 ± 68.96
125	repeat 1	0.054	0.246	0.192	0.521703	0.0173901	0.0141903		[(POG)10]3 concentration (μM)	v (μmol/min)
	repeat 2	0.054	0.193	0.139	0.300501	0.0100167			125	0.0141903
	repeat 3	0.054	0.23	0.176	0.454925	0.0151642			250	0.0325079
250	repeat 1	0.073	0.369	0.296	0.95576	0.0318587	0.0325079		500	0.0703024
	repeat 2	0.073	0.381	0.308	1.00584	0.0335281			750	0.113615
	repeat 3	0.073	0.371	0.298	0.964107	0.0321369			1000	0.129429
500	repeat 1	0.079	0.594	0.515	1.86978	0.0623261	0.0703024		1250	0.143387
	repeat 2	0.079	0.553	0.474	1.69866	0.0566221			1500	0.141718
	repeat 3	0.079	0.807	0.728	2.75876	0.0919588
750	repeat 1	0.083	0.899	0.816	3.12604	0.104201	0.113615
	repeat 2	0.083	1.09	1.007	3.92321	0.130774
	repeat 3	0.083	0.911	0.828	3.17613	0.105871
1000	repeat 1	0.089	1.14	1.051	4.10684	0.136895	0.129429
	repeat 2	0.089	1.015	0.926	3.58514	0.119505
	repeat 3	0.089	1.104	1.015	3.95659	0.131886
1250	repeat 1	0.103	1.207	1.104	4.32805	0.144268	0.143387
	repeat 2	0.103	1.155	1.052	4.11102	0.137034
	repeat 3	0.103	1.24	1.137	4.46578	0.148859
1500	repeat 1	0.104	1.271	1.167	4.59098	0.153033	0.141718
	repeat 2	0.104	1.184	1.08	4.22788	0.140929
	repeat 3	0.104	1.114	1.01	3.93573	0.131191
repeat 2									Km: 459.75 ± 30.99
125	repeat 1	0.118	0.363	0.245	0.417677	0.0139226	0.00935993		[(POG)10]3 concentration (μM)	v (μmol/min)
	repeat 2	0.118	0.3	0.182	0.171294	0.00570982			125	0.00935993
	repeat 3	0.118	0.321	0.203	0.253422	0.0084474			250	0.0330422
250	repeat 1	0.126	0.523	0.397	1.01212	0.0337375	0.0330422		500	0.0730631
	repeat 2	0.126	0.508	0.382	0.953461	0.031782			750	0.105393
	repeat 3	0.126	0.522	0.396	1.00821	0.0336071			1000	0.122513
500	repeat 1	0.128	0.838	0.71	2.23621	0.0745405	0.0730631		1250	0.122383
	repeat 2	0.128	0.837	0.709	2.2323	0.0744101			1500	0.129336
	repeat 3	0.128	0.805	0.677	2.10716	0.0702386
750	repeat 1	0.133	1.104	0.971	3.25694	0.108565	0.105393
	repeat 2	0.133	1.073	0.94	3.13571	0.104524
	repeat 3	0.133	1.062	0.929	3.09269	0.10309
1000	repeat 1	0.137	1.235	1.098	3.75362	0.125121	0.122513
	repeat 2	0.137	1.231	1.094	3.73797	0.124599
	repeat 3	0.137	1.179	1.042	3.53461	0.11782
1250	repeat 1	0.142	1.376	1.234	4.28549	0.14285	0.122383
	repeat 2	0.142	1.212	1.07	3.64411	0.12147
	repeat 3	0.142	1.069	0.927	3.08487	0.102829
1500	repeat 1	0.148	1.298	1.15	3.95698	0.131899	0.129336
	repeat 2	0.148	1.228	1.08	3.68322	0.122774
	repeat 3	0.148	1.309	1.161	4	0.133333
repeat 3									Km: 498.19 ± 33.47
125	repeat 1	0.118	0.326	0.208	0.272976	0.0090992	0.00975101		[(POG)10]3 concentration (μM)	v (μmol/min)
	repeat 2	0.118	0.358	0.24	0.398123	0.0132708			125	0.00975101
	repeat 3	0.118	0.309	0.191	0.206492	0.00688307			250	0.0326511
250	repeat 1	0.126	0.528	0.402	1.03168	0.0343893	0.0326511		500	0.0743232
	repeat 2	0.126	0.517	0.391	0.988659	0.0329553			750	0.113388
	repeat 3	0.126	0.499	0.373	0.918264	0.0306088			1000	0.130422
500	repeat 1	0.128	0.852	0.724	2.29097	0.0763655	0.0743232		1250	0.138895
	repeat 2	0.128	0.842	0.714	2.25186	0.0750619			1500	0.139895
	repeat 3	0.128	0.815	0.687	2.14627	0.0715422
750	repeat 1	0.133	1.169	1.036	3.51115	0.117038	0.113388
	repeat 2	0.133	1.157	1.024	3.46422	0.115474
	repeat 3	0.133	1.097	0.964	3.22957	0.107652
1000	repeat 1	0.137	1.293	1.156	3.98045	0.132682	0.130422
	repeat 2	0.137	1.24	1.103	3.77317	0.125772
	repeat 3	0.137	1.294	1.157	3.98436	0.132812
1250	repeat 1	0.142	1.37	1.228	4.26203	0.142068	0.138895
	repeat 2	0.142	1.335	1.193	4.12515	0.137505
	repeat 3	0.142	1.332	1.19	4.11341	0.137114
1500	repeat 1	0.148	1.286	1.138	3.91005	0.130335	0.139895
	repeat 2	0.148	1.373	1.225	4.25029	0.141676
	repeat 3	0.148	1.419	1.271	4.43019	0.147673
The Km value of Y157A toward [(POG)10]3.
[(POG)10]3 concentration (μM)		OD600 (control group)	OD600 (experimental group)			v (μmol/min)	mean
repeat 1									Km: 616.07 ± 59.68
125	repeat 1	0.054	0.235	0.181	0.475793	0.0158598	0.015025		[(POG)10]3 concentration (μM)	v (μmol/min)
	repeat 2	0.054	0.242	0.188	0.505008	0.0168336			125	0.015025
	repeat 3	0.054	0.21	0.156	0.371452	0.0123817			250	0.0331571
250	repeat 1	0.073	0.355	0.282	0.897329	0.029911	0.0331571		500	0.0741514
	repeat 2	0.073	0.387	0.314	1.03088	0.0343628			750	0.110276
	repeat 3	0.073	0.393	0.32	1.05593	0.0351976			1000	0.124467
500	repeat 1	0.079	0.689	0.61	2.26628	0.0755426	0.0741514		1250	0.142877
	repeat 2	0.079	0.718	0.639	2.38731	0.0795771			1500	0.147932
	repeat 3	0.079	0.63	0.551	2.02003	0.0673344
750	repeat 1	0.083	0.949	0.866	3.33472	0.111157	0.110276
	repeat 2	0.083	0.932	0.849	3.26377	0.108792
	repeat 3	0.083	0.947	0.864	3.32638	0.110879
1000	repeat 1	0.089	1.06	0.971	3.77295	0.125765	0.124467
	repeat 2	0.089	1.022	0.933	3.61436	0.120479
	repeat 3	0.089	1.07	0.981	3.81469	0.127156
1250	repeat 1	0.103	1.187	1.084	4.24457	0.141486	0.142877
	repeat 2	0.103	1.145	1.042	4.06928	0.135643
	repeat 3	0.103	1.259	1.156	4.54508	0.151503
1500	repeat 1	0.104	1.271	1.167	4.59098	0.153033	0.147932
	repeat 2	0.104	1.193	1.089	4.26544	0.142181
	repeat 3	0.104	1.239	1.135	4.45743	0.148581
repeat 2									Km: 572.27 ± 62.20
125	repeat 1	0.118	0.297	0.179	0.159562	0.00531873	0.0101421		[(POG)10]3 concentration (μM)	v (μmol/min)
	repeat 2	0.118	0.33	0.212	0.288619	0.00962065			125	0.0101421
	repeat 3	0.118	0.375	0.257	0.464607	0.0154869			250	0.0311737
250	repeat 1	0.126	0.534	0.408	1.05514	0.0351714	0.0311737		500	0.0734976
	repeat 2	0.126	0.454	0.328	0.742276	0.0247425			750	0.103959
	repeat 3	0.126	0.522	0.396	1.00821	0.0336071			1000	0.136071
500	repeat 1	0.128	0.816	0.688	2.15018	0.0716725	0.0734976		1250	0.13933
	repeat 2	0.128	0.818	0.69	2.158	0.0719333			1500	0.145848
	repeat 3	0.128	0.856	0.728	2.30661	0.076887
750	repeat 1	0.133	1.02	0.887	2.92843	0.0976144	0.103959
	repeat 2	0.133	1.184	1.051	3.56981	0.118994
	repeat 3	0.133	1.002	0.869	2.85804	0.0952679
1000	repeat 1	0.137	1.337	1.2	4.15252	0.138417	0.136071
	repeat 2	0.137	1.32	1.183	4.08604	0.136201
	repeat 3	0.137	1.3	1.163	4.00782	0.133594
1250	repeat 1	0.142	1.384	1.242	4.31678	0.143893	0.13933
	repeat 2	0.142	1.264	1.122	3.84748	0.128249
	repeat 3	0.142	1.399	1.257	4.37544	0.145848
1500	repeat 1	0.148	1.417	1.269	4.42237	0.147412	0.145848
	repeat 2	0.148	1.408	1.26	4.38717	0.146239
	repeat 3	0.148	1.39	1.242	4.31678	0.143893
repeat 3									Km: 659.30 ± 96.79
125	repeat 1	0.118	0.315	0.197	0.229957	0.00766523	0.00831704		[(POG)10]3 concentration (μM)	v (μmol/min)
	repeat 2	0.118	0.311	0.193	0.214314	0.00714379			125	0.00831704
	repeat 3	0.118	0.334	0.216	0.304263	0.0101421			250	0.0279581
250	repeat 1	0.126	0.495	0.369	0.90262	0.0300873	0.0279581		500	0.0663277
	repeat 2	0.126	0.478	0.352	0.836136	0.0278712			750	0.0950072
	repeat 3	0.126	0.463	0.337	0.777474	0.0259158			1000	0.118168
500	repeat 1	0.128	0.768	0.64	1.96246	0.0654152	0.0663277		1250	0.140373
	repeat 2	0.128	0.768	0.64	1.96246	0.0654152			1500	0.13707
	repeat 3	0.128	0.789	0.661	2.04458	0.0681528
750	repeat 1	0.133	1.046	0.913	3.03011	0.101004	0.0950072
	repeat 2	0.133	1.01	0.877	2.88932	0.0963108
	repeat 3	0.133	0.944	0.811	2.63121	0.0877069
1000	repeat 1	0.137	1.145	1.008	3.40164	0.113388	0.118168
	repeat 2	0.137	1.229	1.092	3.73015	0.124338
	repeat 3	0.137	1.171	1.034	3.50332	0.116777
1250	repeat 1	0.142	1.344	1.202	4.16034	0.138678	0.140373
	repeat 2	0.142	1.355	1.213	4.20336	0.140112
	repeat 3	0.142	1.372	1.23	4.26985	0.142328
1500	repeat 1	0.148	1.366	1.218	4.22292	0.140764	0.13707
	repeat 2	0.148	1.309	1.161	4	0.133333
	repeat 3	0.148	1.338	1.19	4.11341	0.137114
The Km value of CM toward Pz peptide.
Pz peptide concentration (mg/ml)		OD320 (control group)	OD320 (experimental group)		v (increase of A320/0.1/min)	mean
repeat 1								Km: 2.00 ± 0.37
0.5	repeat 1	0.006	0.1166	0.1106	0.0368667	0.0292111		Pz peptide concentration (mg/ml)	v (increase of A320/0.1/min)
	repeat 2	0.006	0.081	0.075	0.025			0.5	0.0292111
	repeat 3	0.006	0.0833	0.0773	0.0257667			1	0.0564222
1	repeat 1	0.0218	0.1916	0.1698	0.0566	0.0564222		2	0.113822
	repeat 2	0.0218	0.1918	0.17	0.0566667			4	0.192078
	repeat 3	0.0218	0.1898	0.168	0.056			6	0.199
2	repeat 1	0.0682	0.3962	0.328	0.109333	0.113822		8	0.239111
	repeat 2	0.0682	0.4313	0.3631	0.121033			10	0.211111
	repeat 3	0.0682	0.4015	0.3333	0.1111
4	repeat 1	0.2324	0.8032	0.5708	0.190267	0.192078
	repeat 2	0.2324	0.8378	0.6054	0.2018
	repeat 3	0.2324	0.7849	0.5525	0.184167
6	repeat 1	0.4018	1.0082	0.6064	0.202133	0.199
	repeat 2	0.4018	1.0218	0.62	0.206667
	repeat 3	0.4018	0.9664	0.5646	0.1882
8	repeat 1	0.5892	1.313	0.7238	0.241267	0.239111
	repeat 2	0.5892	1.3303	0.7411	0.247033
	repeat 3	0.5892	1.2763	0.6871	0.229033
10	repeat 1	0.8601	1.4722	0.6121	0.204033	0.211111
	repeat 2	0.8601	1.4962	0.6361	0.212033
	repeat 3	0.8601	1.5119	0.6518	0.217267
repeat 2								Km: 1.84 ± 0.09
0.5	repeat 1	0.0215	0.1221	0.1006	0.0335333	0.0349444		Pz peptide concentration (mg/ml)	v (increase of A320/0.1/min)
	repeat 2	0.0215	0.1336	0.1121	0.0373667			0.5	0.0349444
	repeat 3	0.0215	0.1233	0.1018	0.0339333			1	0.0744889
1	repeat 1	0.0422	0.2601	0.2179	0.0726333	0.0744889		2	0.148844
	repeat 2	0.0422	0.2841	0.2419	0.0806333			4	0.221578
	repeat 3	0.0422	0.2528	0.2106	0.0702			6	0.253022
2	repeat 1	0.1129	0.5474	0.4345	0.144833	0.148844		8	0.256422
	repeat 2	0.1129	0.5897	0.4768	0.158933			10	0.262978
	repeat 3	0.1129	0.5412	0.4283	0.142767
4	repeat 1	0.2968	0.9635	0.6667	0.222233	0.221578
	repeat 2	0.2968	0.9397	0.6429	0.2143
	repeat 3	0.2968	0.9814	0.6846	0.2282
6	repeat 1	0.4861	1.2115	0.7254	0.2418	0.253022
	repeat 2	0.4861	1.2629	0.7768	0.258933
	repeat 3	0.4861	1.2611	0.775	0.258333
8	repeat 1	0.7161	1.4833	0.7672	0.255733	0.256422
	repeat 2	0.7161	1.5003	0.7842	0.2614
	repeat 3	0.7161	1.4725	0.7564	0.252133
10	repeat 1	0.8662	1.6252	0.759	0.253	0.262978
	repeat 2	0.8662	1.6315	0.7653	0.2551
	repeat 3	0.8662	1.7087	0.8425	0.280833
repeat 3								Km: 2.54 ± 0.40
0.5	repeat 1	0.0236	0.1029	0.0793	0.0264333	0.0340556		Pz peptide concentration (mg/ml)	v (increase of A320/0.1/min)
	repeat 2	0.0236	0.1579	0.1343	0.0447667			0.5	0.0340556
	repeat 3	0.0236	0.1165	0.0929	0.0309667			1	0.0759556
1	repeat 1	0.0492	0.28	0.2308	0.0769333	0.0759556		2	0.142889
	repeat 2	0.0492	0.2747	0.2255	0.0751667			4	0.267511
	repeat 3	0.0492	0.2765	0.2273	0.0757667			6	0.331722
2	repeat 1	0.0859	0.5266	0.4407	0.1469	0.142889		8	0.357678
	repeat 2	0.0859	0.4891	0.4032	0.1344			10	0.336822
	repeat 3	0.0859	0.528	0.4421	0.147367
4	repeat 1	0.2064	1.0228	0.8164	0.272133	0.267511
	repeat 2	0.2064	0.9932	0.7868	0.262267
	repeat 3	0.2064	1.0108	0.8044	0.268133
6	repeat 1	0.3811	1.4141	1.033	0.344333	0.331722
	repeat 2	0.3811	1.3353	0.9542	0.318067
	repeat 3	0.3811	1.3794	0.9983	0.332767
8	repeat 1	0.5696	1.6534	1.0838	0.361267	0.357678
	repeat 2	0.5696	1.6404	1.0708	0.356933
	repeat 3	0.5696	1.6341	1.0645	0.354833
10	repeat 1	0.7755	1.8272	1.0517	0.350567	0.336822
	repeat 2	0.7755	1.727	0.9515	0.317167
	repeat 3	0.7755	1.8037	1.0282	0.342733
The Km value of F107A toward Pz peptide.
Pz peptide concentration (mg/ml)		OD320 (control group)	OD320 (experimental group)		v (increase of A320/0.1/min)	mean
repeat 1								Km: 2.13 ± 0.37
0.5	repeat 1	0.006	0.1351	0.1291	0.0430333	0.0365556		Pz peptide concentration (mg/ml)	v (increase of A320/0.1/min)
	repeat 2	0.006	0.1112	0.1052	0.0350667			0.5	0.0365556
	repeat 3	0.006	0.1007	0.0947	0.0315667			1	0.0721556
1	repeat 1	0.0218	0.2392	0.2174	0.0724667	0.0721556		2	0.142889
	repeat 2	0.0218	0.2398	0.218	0.0726667			4	0.256856
	repeat 3	0.0218	0.2358	0.214	0.0713333			6	0.32
2	repeat 1	0.0682	0.4812	0.413	0.137667	0.142889		8	0.317844
	repeat 2	0.0682	0.5052	0.437	0.145667			10	0.2935
	repeat 3	0.0682	0.5042	0.436	0.145333
4	repeat 1	0.2324	1.0163	0.7839	0.2613	0.256856
	repeat 2	0.2324	1.0095	0.7771	0.259033
	repeat 3	0.2324	0.9831	0.7507	0.250233
6	repeat 1	0.4018	1.3682	0.9664	0.322133	0.32
	repeat 2	0.4018	1.3891	0.9873	0.3291
	repeat 3	0.4018	1.3281	0.9263	0.308767
8	repeat 1	0.5892	1.5281	0.9389	0.312967	0.317844
	repeat 2	0.5892	1.5279	0.9387	0.3129
	repeat 3	0.5892	1.5722	0.983	0.327667
10	repeat 1	0.8601	1.7318	0.8717	0.290567	0.2935
	repeat 2	0.8601	1.7323	0.8722	0.290733
	repeat 3	0.8601	1.7577	0.8976	0.2992
repeat 2								Km: 2.30 ± 0.34
0.5	repeat 1	0.0266	0.1234	0.0968	0.0322667	0.0334111		Pz peptide concentration (mg/ml)	v (increase of A320/0.1/min)
	repeat 2	0.0266	0.1358	0.1092	0.0364			0.5	0.0334111
	repeat 3	0.0266	0.1213	0.0947	0.0315667			1	0.0673222
1	repeat 1	0.0678	0.263	0.1952	0.0650667	0.0673222		2	0.140567
	repeat 2	0.0678	0.2724	0.2046	0.0682			4	0.255578
	repeat 3	0.0678	0.2739	0.2061	0.0687			6	0.326989
2	repeat 1	0.0847	0.5126	0.4279	0.142633	0.140567		8	0.315144
	repeat 2	0.0847	0.5091	0.4244	0.141467			10	0.315533
	repeat 3	0.0847	0.4975	0.4128	0.1376
4	repeat 1	0.2249	0.9818	0.7569	0.2523	0.255578
	repeat 2	0.2249	1.0274	0.8025	0.2675
	repeat 3	0.2249	0.9657	0.7408	0.246933
6	repeat 1	0.4056	1.4849	1.0793	0.359767	0.326989
	repeat 2	0.4056	1.3355	0.9299	0.309967
	repeat 3	0.4056	1.3393	0.9337	0.311233
8	repeat 1	0.6698	1.6512	0.9814	0.327133	0.315144
	repeat 2	0.6698	1.5521	0.8823	0.2941
	repeat 3	0.6698	1.6424	0.9726	0.3242
10	repeat 1	0.7803	1.765	0.9847	0.328233	0.315533
	repeat 2	0.7803	1.7645	0.9842	0.328067
	repeat 3	0.7803	1.6512	0.8709	0.2903
repeat 3								Km: 2.06 ± 0.37
0.5	repeat 1	0.0377	0.1876	0.1499	0.0499667	0.0367222		Pz peptide concentration (mg/ml)	v (increase of A320/0.1/min)
	repeat 2	0.0377	0.116	0.0783	0.0261			0.5	0.0367222
	repeat 3	0.0377	0.14	0.1023	0.0341			1	0.0810556
1	repeat 1	0.0491	0.3102	0.2611	0.0870333	0.0810556		2	0.149022
	repeat 2	0.0491	0.2913	0.2422	0.0807333			4	0.271311
	repeat 3	0.0491	0.2753	0.2262	0.0754			6	0.326311
2	repeat 1	0.0819	0.5182	0.4363	0.145433	0.149022		8	0.331767
	repeat 2	0.0819	0.5435	0.4616	0.153867			10	0.299378
	repeat 3	0.0819	0.5252	0.4433	0.147767
4	repeat 1	0.2217	1.0271	0.8054	0.268467	0.271311
	repeat 2	0.2217	1.0496	0.8279	0.275967
	repeat 3	0.2217	1.0302	0.8085	0.2695
6	repeat 1	0.3698	1.3483	0.9785	0.326167	0.326311
	repeat 2	0.3698	1.331	0.9612	0.3204
	repeat 3	0.3698	1.3669	0.9971	0.332367
8	repeat 1	0.553	1.4319	0.8789	0.292967	0.331767
	repeat 2	0.553	1.6096	1.0566	0.3522
	repeat 3	0.553	1.6034	1.0504	0.350133
10	repeat 1	0.7671	1.667	0.8999	0.299967	0.299378
	repeat 2	0.7671	1.6854	0.9183	0.3061
	repeat 3	0.7671	1.6433	0.8762	0.292067
The Km value of R153A toward Pz peptide.
Pz peptide concentration (mg/ml)		OD320 (control group)	OD320 (experimental group)		v (increase of A320/0.1/min)	mean
repeat 1								Km: 1.81 ± 0.32
0.5	repeat 1	0.0215	0.1724	0.1509	0.0503	0.0453889		Pz peptide concentration (mg/ml)	v (increase of A320/0.1/min)
	repeat 2	0.0215	0.148	0.1265	0.0421667			0.5	0.0453889
	repeat 3	0.0215	0.1526	0.1311	0.0437			1	0.0840667
1	repeat 1	0.0422	0.294	0.2518	0.0839333	0.0840667		2	0.157133
	repeat 2	0.0422	0.2937	0.2515	0.0838333			4	0.201889
	repeat 3	0.0422	0.2955	0.2533	0.0844333			6	0.257122
2	repeat 1	0.1129	0.5981	0.4852	0.161733	0.157133		8	0.245478
	repeat 2	0.1129	0.5697	0.4568	0.152267			10	0.258989
	repeat 3	0.1129	0.5851	0.4722	0.1574
4	repeat 1	0.3068	0.9694	0.6626	0.220867	0.201889
	repeat 2	0.3068	0.879	0.5722	0.190733
	repeat 3	0.3068	0.889	0.5822	0.194067
6	repeat 1	0.5009	1.272	0.7711	0.257033	0.257122
	repeat 2	0.5009	1.2784	0.7775	0.259167
	repeat 3	0.5009	1.2664	0.7655	0.255167
8	repeat 1	0.7161	1.4521	0.736	0.245333	0.245478
	repeat 2	0.7161	1.4514	0.7353	0.2451
	repeat 3	0.7161	1.4541	0.738	0.246
10	repeat 1	0.8662	1.6011	0.7349	0.244967	0.258989
	repeat 2	0.8662	1.6276	0.7614	0.2538
	repeat 3	0.8662	1.7008	0.8346	0.2782
repeat 2								Km: 2.24 ± 0.35
0.5	repeat 1	0.0237	0.1268	0.1031	0.0343667	0.0346778		Pz peptide concentration (mg/ml)	v (increase of A320/0.1/min)
	repeat 2	0.0237	0.1291	0.1054	0.0351333			0.5	0.0346778
	repeat 3	0.0237	0.1273	0.1036	0.0345333			1	0.0769778
1	repeat 1	0.0387	0.2688	0.2301	0.0767	0.0769778		2	0.162656
	repeat 2	0.0387	0.2734	0.2347	0.0782333			4	0.3171
	repeat 3	0.0387	0.2667	0.228	0.076			6	0.402411
2	repeat 1	0.0708	0.5768	0.506	0.168667	0.162656		8	0.393267
	repeat 2	0.0708	0.5504	0.4796	0.159867			10	0.363278
	repeat 3	0.0708	0.5491	0.4783	0.159433
4	repeat 1	0.1981	1.1378	0.9397	0.313233	0.3171
	repeat 2	0.1981	1.1688	0.9707	0.323567
	repeat 3	0.1981	1.1416	0.9435	0.3145
6	repeat 1	0.3293	1.5294	1.2001	0.400033	0.402411
	repeat 2	0.3293	1.5437	1.2144	0.4048
	repeat 3	0.3293	1.5365	1.2072	0.4024
8	repeat 1	0.5254	1.7404	1.215	0.405	0.393267
	repeat 2	0.5254	1.6883	1.1629	0.387633
	repeat 3	0.5254	1.6869	1.1615	0.387167
10	repeat 1	0.7358	1.8011	1.0653	0.3551	0.363278
	repeat 2	0.7358	1.8518	1.116	0.372
	repeat 3	0.7358	1.824	1.0882	0.362733
repeat 3								Km: 2.03 ± 0.32
0.5	repeat 1	0.0219	0.1218	0.0999	0.0333	0.0338556		Pz peptide concentration (mg/ml)	v (increase of A320/0.1/min)
	repeat 2	0.0219	0.1326	0.1107	0.0369			0.5	0.0338556
	repeat 3	0.0219	0.116	0.0941	0.0313667			1	0.0841667
1	repeat 1	0.0419	0.3079	0.266	0.0886667	0.0841667		2	0.162333
	repeat 2	0.0419	0.2935	0.2516	0.0838667			4	0.313889
	repeat 3	0.0419	0.2818	0.2399	0.0799667			6	0.379089
2	repeat 1	0.0616	0.5582	0.4966	0.165533	0.162333		8	0.352133
	repeat 2	0.0616	0.5551	0.4935	0.1645			10	0.341678
	repeat 3	0.0616	0.5325	0.4709	0.156967
4	repeat 1	0.1858	1.133	0.9472	0.315733	0.313889
	repeat 2	0.1858	1.127	0.9412	0.313733
	repeat 3	0.1858	1.1224	0.9366	0.3122
6	repeat 1	0.3334	1.4792	1.1458	0.381933	0.379089
	repeat 2	0.3334	1.4573	1.1239	0.374633
	repeat 3	0.3334	1.4755	1.1421	0.3807
8	repeat 1	0.5319	1.5793	1.0474	0.349133	0.352133
	repeat 2	0.5319	1.6323	1.1004	0.3668
	repeat 3	0.5319	1.5533	1.0214	0.340467
10	repeat 1	0.7147	1.7606	1.0459	0.348633	0.341678
	repeat 2	0.7147	1.7354	1.0207	0.340233
	repeat 3	0.7147	1.7232	1.0085	0.336167
The Km value of Y157A toward Pz peptide.
Pz peptide concentration (mg/ml)		OD320 (control group)	OD320 (experimental group)		v (increase of A320/0.1/min)	mean
repeat 1								Km: 1.83 ± 0.20
0.5	repeat 1	0.0399	0.1596	0.1197	0.0399	0.0360667		Pz peptide concentration (mg/ml)	v (increase of A320/0.1/min)
	repeat 2	0.0399	0.1414	0.1015	0.0338333			0.5	0.0360667
	repeat 3	0.0399	0.1433	0.1034	0.0344667			1	0.0681778
1	repeat 1	0.0599	0.2704	0.2105	0.0701667	0.0681778		2	0.130289
	repeat 2	0.0599	0.2639	0.204	0.068			4	0.206211
	repeat 3	0.0599	0.259	0.1991	0.0663667			6	0.220667
2	repeat 1	0.1207	0.5334	0.4127	0.137567	0.130289		8	0.241033
	repeat 2	0.1207	0.5062	0.3855	0.1285			10	0.229678
	repeat 3	0.1207	0.4951	0.3744	0.1248
4	repeat 1	0.3068	0.937	0.6302	0.210067	0.206211
	repeat 2	0.3068	0.9043	0.5975	0.199167
	repeat 3	0.3068	0.935	0.6282	0.2094
6	repeat 1	0.4909	1.1894	0.6985	0.232833	0.220667
	repeat 2	0.4909	1.2089	0.718	0.239333
	repeat 3	0.4909	1.0604	0.5695	0.189833
8	repeat 1	0.7426	1.4639	0.7213	0.240433	0.241033
	repeat 2	0.7426	1.4657	0.7231	0.241033
	repeat 3	0.7426	1.4675	0.7249	0.241633
10	repeat 1	0.9917	1.6812	0.6895	0.229833	0.229678
	repeat 2	0.9917	1.6821	0.6904	0.230133
	repeat 3	0.9917	1.6789	0.6872	0.229067
repeat 2								Km: 2.50 ± 0.57
0.5	repeat 1	0.0271	0.1051	0.078	0.026	0.0395889		Pz peptide concentration (mg/ml)	v (increase of A320/0.1/min)
	repeat 2	0.0271	0.1616	0.1345	0.0448333			0.5	0.0395889
	repeat 3	0.0271	0.1709	0.1438	0.0479333			1	0.0696444
1	repeat 1	0.0121	0.2196	0.2075	0.0691667	0.0696444		2	0.132567
	repeat 2	0.0121	0.2296	0.2175	0.0725			4	0.253189
	repeat 3	0.0121	0.2139	0.2018	0.0672667			6	0.340178
2	repeat 1	0.0536	0.4713	0.4177	0.139233	0.132567		8	0.345389
	repeat 2	0.0536	0.4419	0.3883	0.129433			10	0.314244
	repeat 3	0.0536	0.4407	0.3871	0.129033
4	repeat 1	0.1613	0.9451	0.7838	0.261267	0.253189
	repeat 2	0.1613	0.9694	0.8081	0.269367
	repeat 3	0.1613	0.8481	0.6868	0.228933
6	repeat 1	0.3105	1.3004	0.9899	0.329967	0.340178
	repeat 2	0.3105	1.4048	1.0943	0.364767
	repeat 3	0.3105	1.2879	0.9774	0.3258
8	repeat 1	0.4758	1.5053	1.0295	0.343167	0.345389
	repeat 2	0.4758	1.4786	1.0028	0.334267
	repeat 3	0.4758	1.552	1.0762	0.358733
10	repeat 1	0.6591	1.6505	0.9914	0.330467	0.314244
	repeat 2	0.6591	1.6105	0.9514	0.317133
	repeat 3	0.6591	1.5445	0.8854	0.295133
repeat 3								Km: 2.23 ± 0.45
0.5	repeat 1	0.0251	0.1136	0.0885	0.0295	0.0328222		Pz peptide concentration (mg/ml)	v (increase of A320/0.1/min)
	repeat 2	0.0251	0.1217	0.0966	0.0322			0.5	0.0328222
	repeat 3	0.0251	0.1354	0.1103	0.0367667			1	0.0712556
1	repeat 1	0.0303	0.2601	0.2298	0.0766	0.0712556		2	0.132922
	repeat 2	0.0303	0.2312	0.2009	0.0669667			4	0.245944
	repeat 3	0.0303	0.2409	0.2106	0.0702			6	0.311833
2	repeat 1	0.0764	0.4768	0.4004	0.133467	0.132922		8	0.318356
	repeat 2	0.0764	0.4637	0.3873	0.1291			10	0.282478
	repeat 3	0.0764	0.485	0.4086	0.1362
4	repeat 1	0.2144	0.9891	0.7747	0.258233	0.245944
	repeat 2	0.2144	0.9334	0.719	0.239667
	repeat 3	0.2144	0.9342	0.7198	0.239933
6	repeat 1	0.3527	1.2828	0.9301	0.310033	0.311833
	repeat 2	0.3527	1.3081	0.9554	0.318467
	repeat 3	0.3527	1.2737	0.921	0.307
8	repeat 1	0.521	1.4436	0.9226	0.307533	0.318356
	repeat 2	0.521	1.4949	0.9739	0.324633
	repeat 3	0.521	1.4897	0.9687	0.3229
10	repeat 1	0.7704	1.562	0.7916	0.263867	0.282478
	repeat 2	0.7704	1.6052	0.8348	0.278267
	repeat 3	0.7704	1.6863	0.9159	0.3053
The Km value of F107A/R153A/Y157A toward Pz peptide.
Pz peptide concentration (mg/ml)		OD320 (control group)	OD320 (experimental group)		v (increase of A320/0.1/min)	mean
repeat 1								Km: 1.78 ± 0.19
0.5	repeat 1	0.0131	0.1307	0.1176	0.0392	0.0377222		Pz peptide concentration (mg/ml)	v (increase of A320/0.1/min)
	repeat 2	0.0131	0.1312	0.1181	0.0393667			0.5	0.0377222
	repeat 3	0.0131	0.1169	0.1038	0.0346			1	0.0549333
1	repeat 1	0.0287	0.194	0.1653	0.0551	0.0549333		2	0.144489
	repeat 2	0.0287	0.1887	0.16	0.0533333			4	0.201678
	repeat 3	0.0287	0.1978	0.1691	0.0563667			6	0.223033
2	repeat 1	0.0856	0.5237	0.4381	0.146033	0.144489		8	0.240567
	repeat 2	0.0856	0.5155	0.4299	0.1433			10	0.235833
	repeat 3	0.0856	0.518	0.4324	0.144133
4	repeat 1	0.237	0.8554	0.6184	0.206133	0.201678
	repeat 2	0.237	0.8332	0.5962	0.198733
	repeat 3	0.237	0.8375	0.6005	0.200167
6	repeat 1	0.4917	1.1608	0.6691	0.223033	0.223033
	repeat 2	0.4917	1.1608	0.6691	0.223033
	repeat 3	0.4917	1.1608	0.6691	0.223033
8	repeat 1	0.6691	1.4045	0.7354	0.245133	0.240567
	repeat 2	0.6691	1.4275	0.7584	0.2528
	repeat 3	0.6691	1.3404	0.6713	0.223767
10	repeat 1	0.9247	1.4794	0.5547	0.1849	0.235833
	repeat 2	0.9247	1.6477	0.723	0.241
	repeat 3	0.9247	1.7695	0.8448	0.2816
repeat 2								Km: 2.30 ± 0.39
0.5	repeat 1	0.034	0.1389	0.1049	0.0349667	0.0330333		Pz peptide concentration (mg/ml)	v (increase of A320/0.1/min)
	repeat 2	0.034	0.1354	0.1014	0.0338			0.5	0.0330333
	repeat 3	0.034	0.125	0.091	0.0303333			1	0.0753889
1	repeat 1	0.0347	0.2691	0.2344	0.0781333	0.0753889		2	0.146022
	repeat 2	0.0347	0.2517	0.217	0.0723333			4	0.294756
	repeat 3	0.0347	0.2618	0.2271	0.0757			6	0.378011
2	repeat 1	0.0525	0.4868	0.4343	0.144767	0.146022		8	0.3673
	repeat 2	0.0525	0.4814	0.4289	0.142967			10	0.3431
	repeat 3	0.0525	0.5035	0.451	0.150333
4	repeat 1	0.163	1.0248	0.8618	0.287267	0.294756
	repeat 2	0.163	1.0897	0.9267	0.3089
	repeat 3	0.163	1.0273	0.8643	0.2881
6	repeat 1	0.317	1.4721	1.1551	0.385033	0.378011
	repeat 2	0.317	1.4354	1.1184	0.3728
	repeat 3	0.317	1.4456	1.1286	0.3762
8	repeat 1	0.5054	1.6071	1.1017	0.367233	0.3673
	repeat 2	0.5054	1.6368	1.1314	0.377133
	repeat 3	0.5054	1.578	1.0726	0.357533
10	repeat 1	0.7197	1.7678	1.0481	0.349367	0.3431
	repeat 2	0.7197	1.7555	1.0358	0.345267
	repeat 3	0.7197	1.7237	1.004	0.334667
repeat 3								Km: 2.35 ± 0.44
0.5	repeat 1	0.0235	0.1227	0.0992	0.0330667	0.0333889		Pz peptide concentration (mg/ml)	v (increase of A320/0.1/min)
	repeat 2	0.0235	0.129	0.1055	0.0351667			0.5	0.0333889
	repeat 3	0.0235	0.1193	0.0958	0.0319333			1	0.0719111
1	repeat 1	0.0254	0.2431	0.2177	0.0725667	0.0719111		2	0.159311
	repeat 2	0.0254	0.253	0.2276	0.0758667			4	0.293578
	repeat 3	0.0254	0.2273	0.2019	0.0673			6	0.393233
2	repeat 1	0.078	0.5466	0.4686	0.1562	0.159311		8	0.397689
	repeat 2	0.078	0.5694	0.4914	0.1638			10	0.352178
	repeat 3	0.078	0.5518	0.4738	0.157933
4	repeat 1	0.2131	1.131	0.9179	0.305967	0.293578
	repeat 2	0.2131	1.045	0.8319	0.2773
	repeat 3	0.2131	1.1055	0.8924	0.297467
6	repeat 1	0.3575	1.5016	1.1441	0.381367	0.393233
	repeat 2	0.3575	1.5571	1.1996	0.399867
	repeat 3	0.3575	1.5529	1.1954	0.398467
8	repeat 1	0.5659	1.7725	1.2066	0.4022	0.397689
	repeat 2	0.5659	1.7705	1.2046	0.401533
	repeat 3	0.5659	1.7339	1.168	0.389333
10	repeat 1	0.7637	1.8311	1.0674	0.3558	0.352178
	repeat 2	0.7637	1.8187	1.055	0.351667
	repeat 3	0.7637	1.8109	1.0472	0.349067

## Sheet: Figure 2i
Figure 2i
The circular dichroism spectra of activator domain-EGFP (WT) and its mutants.
	CD (mdeg)
Wavelength (nm)	Activator domain-EGFP (WT)	F107A	R153A	Y157A	F160A	D207A	W234A	F286A	N290A	R293A	E294A
250	0.613781	0.253544	-0.245325	0.0979106	0.17067	0.279818	0.122182	0.368545	0.395546	0.113023	0.238771
249	0.419407	0.147741	-0.107271	0.210804	-0.076272	-0.0341712	0.0997315	0.371181	0.067509	0.132022	0.440007
248	-0.255929	-0.156139	-0.248408	0.0125902	-0.00620418	-0.106875	0.0659289	0.266794	-0.172533	0.22942	0.0498181
247	-0.479693	-0.39669	-0.349792	-0.217179	-0.176085	-0.204679	-0.265205	-0.131307	-0.188055	-0.228234	-0.106138
246	-0.815569	-0.796366	-0.498051	-0.262253	-0.230453	-0.413672	-0.170374	-0.297481	-0.258883	-0.33405	-0.277085
245	-0.966525	-0.881766	-0.961321	-0.600198	-0.318428	-0.591998	-0.684686	-0.592274	-0.304094	-0.705265	-0.463572
244	-1.02122	-0.942742	-1.07904	-0.979848	-0.902776	-0.741933	-1.20916	-0.849745	-0.5286	-1.17967	-1.10178
243	-1.29374	-1.29982	-1.62184	-1.26391	-1.23051	-1.21872	-1.54504	-1.0938	-0.86215	-1.46138	-1.78686
242	-1.51889	-1.82795	-2.05762	-1.64637	-1.66285	-1.66234	-1.73564	-1.60119	-1.15241	-1.72227	-1.92296
241	-2.2216	-2.5239	-2.27716	-2.09583	-2.30356	-2.49527	-2.33363	-2.09094	-1.94145	-2.21809	-2.41931
240	-2.60514	-3.11451	-2.22999	-2.95866	-2.6142	-3.09878	-2.94869	-2.72126	-2.8808	-2.90022	-2.80911
239	-2.83381	-3.67314	-3.37485	-3.17701	-2.91545	-3.579	-3.31914	-3.06177	-3.35173	-3.26307	-3.32158
238	-3.26836	-4.13633	-3.99762	-3.64281	-3.38226	-4.18647	-3.94697	-3.67935	-3.60704	-3.60716	-3.95095
237	-4.03046	-4.87906	-4.83102	-4.22781	-4.23068	-4.57321	-4.25268	-4.23014	-3.98433	-4.13121	-4.38315
236	-4.75772	-5.57301	-5.96999	-4.94928	-4.89967	-5.42584	-5.13893	-4.80071	-4.60265	-4.66608	-4.87738
235	-6.15406	-6.73116	-6.74667	-6.0738	-5.79693	-6.59309	-5.91195	-6.09353	-5.50839	-5.83323	-5.7046
234	-7.35854	-7.80429	-8.19408	-7.17691	-6.91161	-7.95968	-6.73433	-7.11176	-6.48154	-6.95489	-6.92666
233	-8.71605	-9.33241	-9.42214	-8.36628	-8.25184	-9.40165	-8.15642	-8.32687	-7.68047	-8.64824	-8.00154
232	-9.51356	-10.2202	-10.7175	-9.41119	-9.29325	-10.5388	-8.9964	-9.0276	-8.82088	-9.49474	-9.21403
231	-11.2254	-11.9254	-12.0156	-11.1082	-10.8877	-12.3097	-11.2082	-10.4107	-10.5804	-11.3603	-10.7994
230	-13.2588	-13.9906	-13.3688	-13.3325	-12.8002	-14.3589	-13.4483	-12.4215	-12.9758	-13.3337	-12.6815
229	-15.4159	-15.7092	-14.9911	-14.9592	-14.3066	-15.8858	-14.8938	-13.6419	-14.1941	-15.0973	-14.0569
228	-17.056	-17.447	-16.7814	-16.3724	-15.5962	-17.0398	-15.9575	-15.5277	-15.5789	-16.5984	-15.355
227	-18.4154	-18.2241	-18.1034	-17.4856	-16.8606	-18.1049	-17.036	-16.5761	-16.2528	-17.7141	-16.4553
226	-19.4474	-19.7977	-19.2918	-18.5611	-17.9064	-19.477	-18.8317	-18.3144	-17.1928	-19.1262	-17.6649
225	-20.0336	-20.8447	-20.2088	-19.4685	-18.5933	-20.8026	-19.8873	-19.1515	-17.4417	-19.5682	-18.277
224	-21.4653	-22.3657	-20.9539	-20.9626	-19.6183	-22.1417	-21.6187	-20.2732	-19.1694	-20.9597	-19.7116
223	-22.5181	-22.8949	-21.6807	-21.8479	-20.6159	-22.6751	-21.7452	-20.7801	-20.1466	-21.7797	-20.6152
222	-23.6341	-23.7156	-22.5762	-23.4763	-21.866	-23.7504	-22.7519	-21.7244	-21.7005	-23.1159	-22.3759
221	-24.3001	-23.6807	-23.6636	-24.021	-22.4825	-23.8465	-22.843	-22.2119	-21.9468	-23.2553	-22.7645
220	-24.4465	-24.2768	-23.5042	-24.318	-23.3551	-24.5413	-23.7057	-23.0056	-21.8897	-23.9654	-23.4753
219	-23.9459	-23.9408	-23.5808	-23.5649	-23.095	-24.6525	-24.0269	-22.6589	-21.9037	-23.6686	-23.2765
218	-23.7336	-23.7291	-23.7734	-23.2743	-22.9954	-24.4314	-24.392	-22.4274	-21.3683	-23.327	-22.6317
217	-23.3236	-23.4728	-24.5531	-22.9301	-22.2277	-24.4862	-23.9259	-22.2602	-21.8801	-23.2578	-22.2593
216	-22.4801	-23.4338	-24.6529	-23.5132	-22.2511	-23.4738	-22.5662	-22.2765	-21.2825	-22.8638	-21.6707
215	-23.1451	-23.9453	-23.3024	-23.4682	-22.7771	-23.8248	-22.0175	-21.6958	-21.202	-23.2345	-22.3757
214	-23.8735	-24.2466	-22.9215	-23.6674	-23.0411	-24.2897	-21.6157	-22.0073	-21.6198	-23.2341	-22.5993
213	-23.9283	-24.6289	-23.7158	-23.3376	-23.6463	-24.1895	-22.5166	-22.0117	-21.6225	-23.6637	-23.0075
212	-24.3538	-24.3539	-23.1043	-23.6542	-24.0996	-24.595	-23.919	-23.1635	-22.6409	-24.0055	-23.9729
211	-24.8138	-24.5122	-24.109	-23.9332	-24.9214	-25.0696	-25.1058	-24.1506	-23.6352	-24.9973	-25.0577
210	-25.0112	-25.0789	-25.0809	-25.0013	-24.9905	-24.7266	-25.0999	-25.0295	-25.005	-24.8225	-25.0792
209	-24.9289	-25.0501	-24.5331	-24.1245	-23.9984	-24.368	-24.4453	-23.8371	-24.454	-25.0812	-24.0281
208	-24.3257	-23.8048	-24.1326	-22.6315	-22.6582	-23.146	-22.5455	-23.7045	-23.4503	-23.8368	-21.9428
207	-21.69	-20.2032	-22.4009	-19.7429	-19.6294	-20.6322	-20.5908	-21.7861	-20.5328	-20.696	-20.5651
206	-19.8564	-17.1284	-19.0757	-15.981	-15.9495	-17.5625	-15.5202	-19.4786	-16.8877	-18.1412	-17.5549
205	-16.147	-12.9647	-15.6448	-10.7124	-12.6627	-13.3406	-10.5163	-14.7408	-12.5231	-14.7877	-13.1737
204	-10.1439	-8.39868	-11.4277	-4.41375	-7.66335	-6.59653	-4.76511	-8.52629	-6.71708	-10.4852	-8.74541
203	-1.81224	-4.66776	-4.62334	1.60455	-2.90835	0.47097	0.994348	-0.212793	-0.57318	-4.4175	-2.33708
202	7.0199	1.64117	1.78911	9.8307	8.0134	3.72114	9.74841	8.23776	8.80245	-0.426417	2.34882
201	15.2656	15.2195	9.35265	18.476	20.8543	11.5496	15.3448	13.3824	16.0172	7.83944	10.5347
200	17.9248	25.2796	16.2717	27.6856	29.1108	18.8452	24.9732	18.5798	25.4092	13.4595	15.8827

## Sheet: Figure 2j
Figure 2j
The circular dichroism spectra of CM (WT) and its mutants.
	CD (mdeg)
Wavelength (nm)	CM (WT)	F107A	R153A	Y157A	F107A/R153A/Y157A
250	-0.493562	-0.258813	-0.2076	-0.180409	-0.409209
249	-0.560987	-0.427419	-0.285322	-0.313048	-0.549355
248	-0.71187	-0.496948	-0.250942	-0.381118	-0.693363
247	-0.850992	-0.644025	-0.360143	-0.543158	-0.789205
246	-0.931592	-0.833655	-0.617173	-0.780757	-0.919288
245	-1.16197	-1.15104	-0.964824	-1.05389	-1.10307
244	-1.51823	-1.4861	-1.38072	-1.45571	-1.46712
243	-1.84573	-1.85146	-1.75823	-1.87165	-1.91697
242	-2.31701	-2.30715	-2.31481	-2.36597	-2.39358
241	-2.83719	-2.87878	-2.89159	-2.9721	-3.01414
240	-3.47355	-3.54018	-3.4689	-3.62759	-3.6549
239	-4.16106	-4.24489	-4.13122	-4.22117	-4.42548
238	-4.91788	-5.07252	-4.90029	-5.02856	-5.27794
237	-5.77208	-5.98381	-5.91303	-5.93949	-6.14303
236	-6.8093	-6.97222	-6.90721	-6.87298	-7.15982
235	-7.97451	-8.13201	-8.00543	-8.023	-8.45667
234	-8.9225	-9.19746	-9.14409	-9.10086	-9.45076
233	-10.11	-10.3395	-10.4044	-10.2524	-10.6274
232	-11.5531	-11.6735	-11.7511	-11.5946	-12.0184
231	-12.9644	-13.096	-13.1189	-12.9803	-13.4489
230	-14.3668	-14.5681	-14.4517	-14.457	-14.8044
229	-15.805	-16.1898	-16.006	-16.0331	-16.2266
228	-17.2707	-17.6523	-17.5751	-17.6194	-17.5219
227	-18.6806	-18.9855	-18.9838	-18.893	-18.8575
226	-19.862	-20.1909	-20.3444	-20.0913	-20.128
225	-20.7361	-21.1766	-21.385	-21.1379	-20.9803
224	-21.6323	-22.1769	-22.3969	-22.1141	-21.7545
223	-22.3639	-22.9948	-23.2841	-22.8957	-22.5795
222	-22.8577	-23.4859	-23.8087	-23.4732	-23.0825
221	-23.1417	-24.0369	-24.1792	-23.8888	-23.5786
220	-23.44	-24.3518	-24.3681	-24.1125	-23.8158
219	-23.5889	-24.4042	-24.502	-24.2929	-23.928
218	-23.8173	-24.467	-24.6563	-24.4466	-24.1281
217	-23.9174	-24.4238	-24.5156	-24.2651	-24.1479
216	-24.0318	-24.3865	-24.5992	-24.2762	-24.2355
215	-24.1683	-24.3299	-24.7419	-24.2204	-24.2622
214	-24.3382	-24.4684	-24.9106	-24.3443	-24.393
213	-24.5823	-24.7076	-25.109	-24.6664	-24.7364
212	-25.0795	-24.9894	-25.2839	-24.7553	-25.0257
211	-25.265	-25.3426	-25.6378	-25.0332	-25.333
210	-25.4777	-25.4251	-25.6366	-25.3547	-25.3661
209	-25.0107	-24.937	-25.1663	-24.6844	-24.7936
208	-24.1052	-23.7427	-23.6757	-23.3517	-23.8797
207	-22.3053	-21.5729	-21.8917	-21.4549	-21.8575
206	-19.5039	-18.7045	-18.5133	-18.0844	-18.8529
205	-15.6013	-14.5051	-14.0018	-13.9651	-14.8482
204	-10.5669	-8.75687	-8.65794	-8.58468	-10.2999
203	-4.34754	-2.33671	-2.43518	-1.88576	-4.0387
202	2.30403	4.8548	5.08905	5.18062	1.93348
201	10.0722	12.2076	13.1049	13.559	9.54659
200	19.2535	21.6082	22.0837	21.3163	13.7886

## Sheet: Figure 3a
Figure 3a
RMSD of the backbone atoms of the unbound-CM and unbound-CM: THP complex structures.
	Unbound-CM			Unbound-CM: THP
	Time (ns)	RMSD (nm)		Time (ns)	RMSD (nm)
	0	9e-07		0	6e-07
	0.1	0.146193		0.1	0.222672
	0.2	0.180767		0.2	0.248625
	0.3	0.270171		0.3	0.320589
	0.4	0.217188		0.4	0.361475
	0.5	0.242248		0.5	0.316548
	0.6	0.337844		0.6	0.392957
	0.7	0.368638		0.7	0.346628
	0.8	0.359396		0.8	0.483429
	0.9	0.353108		0.9	0.484445
	1	0.395518		1	0.365647
	1.1	0.320739		1.1	0.383696
	1.2	0.289688		1.2	0.414699
	1.3	0.323622		1.3	0.34004
	1.4	0.324663		1.4	0.340181
	1.5	0.303374		1.5	0.290799
	1.6	0.287106		1.6	0.276574
	1.7	0.310616		1.7	0.308733
	1.8	0.377356		1.8	0.320005
	1.9	0.345555		1.9	0.247471
	2	0.378932		2	0.316111
	2.1	0.325745		2.1	0.297862
	2.2	0.270805		2.2	0.385029
	2.3	0.282521		2.3	0.443817
	2.4	0.302249		2.4	0.457274
	2.5	0.27587		2.5	0.40561
	2.6	0.309387		2.6	0.497064
	2.7	0.393597		2.7	0.542306
	2.8	0.355702		2.8	0.514722
	2.9	0.408974		2.9	0.539498
	3	0.482569		3	0.566079
	3.1	0.499121		3.1	0.552499
	3.2	0.545803		3.2	0.541142
	3.3	0.659777		3.3	0.56007
	3.4	0.713315		3.4	0.551725
	3.5	0.712689		3.5	0.507263
	3.6	0.656744		3.6	0.580879
	3.7	0.665773		3.7	0.579673
	3.8	0.637242		3.8	0.67222
	3.9	0.627762		3.9	0.701743
	4	0.604094		4	0.678351
	4.1	0.527417		4.1	0.641611
	4.2	0.496028		4.2	0.652083
	4.3	0.477967		4.3	0.693496
	4.4	0.48367		4.4	0.787336
	4.5	0.528852		4.5	0.743917
	4.6	0.468055		4.6	0.687154
	4.7	0.466052		4.7	0.7492
	4.8	0.488938		4.8	0.811625
	4.9	0.553835		4.9	0.796054
	5	0.545039		5	0.781959
	5.1	0.488833		5.1	0.710575
	5.2	0.422404		5.2	0.701342
	5.3	0.413197		5.3	0.663437
	5.4	0.395754		5.4	0.640606
	5.5	0.384457		5.5	0.632023
	5.6	0.359865		5.6	0.616503
	5.7	0.392551		5.7	0.649794
	5.8	0.444513		5.8	0.545111
	5.9	0.460942		5.9	0.525265
	6	0.431494		6	0.499364
	6.1	0.634534		6.1	0.46132
	6.2	0.571197		6.2	0.483747
	6.3	0.490451		6.3	0.598129
	6.4	0.416079		6.4	0.673094
	6.5	0.519663		6.5	0.640547
	6.6	0.681986		6.6	0.68123
	6.7	0.678946		6.7	0.698323
	6.8	0.642325		6.8	0.607306
	6.9	0.630087		6.9	0.602354
	7	0.650252		7	0.541243
	7.1	0.756543		7.1	0.466256
	7.2	0.820891		7.2	0.545493
	7.3	0.635645		7.3	0.622854
	7.4	0.517316		7.4	0.55822
	7.5	0.440897		7.5	0.534883
	7.6	0.392328		7.6	0.514018
	7.7	0.3952		7.7	0.45124
	7.8	0.36896		7.8	0.502062
	7.9	0.383651		7.9	0.510672
	8	0.514907		8	0.430672
	8.1	0.482058		8.1	0.57977
	8.2	0.540029		8.2	0.4402
	8.3	0.440934		8.3	0.467027
	8.4	0.508943		8.4	0.510832
	8.5	0.466132		8.5	0.558635
	8.6	0.337027		8.6	0.452047
	8.7	0.308111		8.7	0.466707
	8.8	0.376611		8.8	0.503531
	8.9	0.491079		8.9	0.559104
	9	0.505501		9	0.559424
	9.1	0.526995		9.1	0.500568
	9.2	0.578016		9.2	0.521761
	9.3	0.516209		9.3	0.495837
	9.4	0.622947		9.4	0.463759
	9.5	0.660872		9.5	0.413344
	9.6	0.750267		9.6	0.38951
	9.7	0.720214		9.7	0.391827
	9.8	0.701656		9.8	0.450943
	9.9	0.654192		9.9	0.489761
	10	0.738905		10	0.461309
	10.1	0.732241		10.1	0.571985
	10.2	0.611652		10.2	0.581101
	10.3	0.540662		10.3	0.586063
	10.4	0.387143		10.4	0.533149
	10.5	0.35476		10.5	0.643675
	10.6	0.444476		10.6	0.60512
	10.7	0.596214		10.7	0.644799
	10.8	0.515292		10.8	0.563586
	10.9	0.479898		10.9	0.51392
	11	0.563721		11	0.502155
	11.1	0.588249		11.1	0.619414
	11.2	0.607078		11.2	0.615505
	11.3	0.52647		11.3	0.628577
	11.4	0.613524		11.4	0.594081
	11.5	0.735721		11.5	0.51996
	11.6	0.712218		11.6	0.462402
	11.7	0.741701		11.7	0.514487
	11.8	0.660492		11.8	0.566758
	11.9	0.724159		11.9	0.477565
	12	0.600413		12	0.411083
	12.1	0.555387		12.1	0.474745
	12.2	0.526935		12.2	0.46798
	12.3	0.524422		12.3	0.426309
	12.4	0.530498		12.4	0.392721
	12.5	0.57128		12.5	0.41977
	12.6	0.592689		12.6	0.468644
	12.7	0.659176		12.7	0.528759
	12.8	0.708321		12.8	0.502927
	12.9	0.692511		12.9	0.507666
	13	0.647047		13	0.536253
	13.1	0.655972		13.1	0.435433
	13.2	0.659533		13.2	0.457905
	13.3	0.711675		13.3	0.47696
	13.4	0.75033		13.4	0.450931
	13.5	0.685952		13.5	0.511577
	13.6	0.681593		13.6	0.482324
	13.7	0.698581		13.7	0.453295
	13.8	0.750333		13.8	0.390152
	13.9	0.665837		13.9	0.427904
	14	0.546826		14	0.473262
	14.1	0.532498		14.1	0.612444
	14.2	0.528902		14.2	0.618524
	14.3	0.474845		14.3	0.575892
	14.4	0.394233		14.4	0.591208
	14.5	0.501667		14.5	0.545253
	14.6	0.459849		14.6	0.537571
	14.7	0.443397		14.7	0.477335
	14.8	0.450041		14.8	0.575536
	14.9	0.442176		14.9	0.582654
	15	0.450847		15	0.550933
	15.1	0.37344		15.1	0.56453
	15.2	0.472442		15.2	0.518542
	15.3	0.535716		15.3	0.587601
	15.4	0.562549		15.4	0.585691
	15.5	0.616391		15.5	0.573512
	15.6	0.648541		15.6	0.570047
	15.7	0.753712		15.7	0.525079
	15.8	0.726244		15.8	0.535677
	15.9	0.721321		15.9	0.494548
	16	0.74714		16	0.485867
	16.1	0.738666		16.1	0.430727
	16.2	0.552062		16.2	0.597541
	16.3	0.546412		16.3	0.561651
	16.4	0.593127		16.4	0.604974
	16.5	0.565941		16.5	0.594094
	16.6	0.627248		16.6	0.602404
	16.7	0.522967		16.7	0.576584
	16.8	0.60322		16.8	0.531983
	16.9	0.603899		16.9	0.520088
	17	0.672345		17	0.523318
	17.1	0.632012		17.1	0.456459
	17.2	0.509054		17.2	0.425333
	17.3	0.612138		17.3	0.410629
	17.4	0.519642		17.4	0.502172
	17.5	0.605649		17.5	0.463488
	17.6	0.5894		17.6	0.426842
	17.7	0.69602		17.7	0.527375
	17.8	0.650729		17.8	0.440805
	17.9	0.682591		17.9	0.45576
	18	0.722842		18	0.37481
	18.1	0.738287		18.1	0.345901
	18.2	0.835128		18.2	0.447998
	18.3	0.772004		18.3	0.484117
	18.4	0.746162		18.4	0.536852
	18.5	0.812178		18.5	0.577799
	18.6	0.718014		18.6	0.595992
	18.7	0.730339		18.7	0.677751
	18.8	0.604121		18.8	0.65394
	18.9	0.547112		18.9	0.648572
	19	0.584681		19	0.730372
	19.1	0.601678		19.1	0.700352
	19.2	0.660768		19.2	0.735768
	19.3	0.605129		19.3	0.702547
	19.4	0.56762		19.4	0.671715
	19.5	0.645061		19.5	0.646363
	19.6	0.770721		19.6	0.632865
	19.7	0.893534		19.7	0.584284
	19.8	0.882898		19.8	0.506502
	19.9	0.97095		19.9	0.431117
	20	0.891362		20	0.507152
	20.1	0.903304		20.1	0.508383
	20.2	0.829669		20.2	0.436979
	20.3	0.828092		20.3	0.504038
	20.4	0.640845		20.4	0.429118
	20.5	0.590288		20.5	0.406701
	20.6	0.620178		20.6	0.431078
	20.7	0.611722		20.7	0.479472
	20.8	0.585729		20.8	0.528844
	20.9	0.464267		20.9	0.528586
	21	0.452677		21	0.61315
	21.1	0.443963		21.1	0.634911
	21.2	0.470078		21.2	0.649254
	21.3	0.554863		21.3	0.589426
	21.4	0.528075		21.4	0.521021
	21.5	0.484236		21.5	0.540347
	21.6	0.385226		21.6	0.444828
	21.7	0.548069		21.7	0.413948
	21.8	0.607372		21.8	0.419409
	21.9	0.495751		21.9	0.449047
	22	0.469096		22	0.428634
	22.1	0.410685		22.1	0.420798
	22.2	0.360879		22.2	0.436306
	22.3	0.364816		22.3	0.448026
	22.4	0.32092		22.4	0.384387
	22.5	0.342835		22.5	0.415547
	22.6	0.358065		22.6	0.348649
	22.7	0.413602		22.7	0.396896
	22.8	0.451231		22.8	0.38873
	22.9	0.487616		22.9	0.386454
	23	0.566316		23	0.393073
	23.1	0.621189		23.1	0.375188
	23.2	0.598082		23.2	0.318583
	23.3	0.544068		23.3	0.324487
	23.4	0.611011		23.4	0.337797
	23.5	0.543639		23.5	0.34747
	23.6	0.537971		23.6	0.317103
	23.7	0.606772		23.7	0.406639
	23.8	0.589165		23.8	0.382061
	23.9	0.56714		23.9	0.425147
	24	0.543024		24	0.472738
	24.1	0.622025		24.1	0.424814
	24.2	0.554141		24.2	0.456406
	24.3	0.525467		24.3	0.577218
	24.4	0.621739		24.4	0.567874
	24.5	0.55012		24.5	0.5813
	24.6	0.564023		24.6	0.612314
	24.7	0.550568		24.7	0.649466
	24.8	0.442987		24.8	0.690972
	24.9	0.465972		24.9	0.643817
	25	0.652387		25	0.61701
	25.1	0.662716		25.1	0.546741
	25.2	0.695141		25.2	0.535794
	25.3	0.599599		25.3	0.583092
	25.4	0.64706		25.4	0.592113
	25.5	0.667863		25.5	0.72759
	25.6	0.664635		25.6	0.700243
	25.7	0.701943		25.7	0.638194
	25.8	0.655147		25.8	0.688983
	25.9	0.697081		25.9	0.669587
	26	0.700133		26	0.681133
	26.1	0.753401		26.1	0.608823
	26.2	0.544677		26.2	0.656916
	26.3	0.713536		26.3	0.651093
	26.4	0.679867		26.4	0.699613
	26.5	0.724746		26.5	0.752598
	26.6	0.648101		26.6	0.644827
	26.7	0.637516		26.7	0.58819
	26.8	0.711411		26.8	0.619625
	26.9	0.714556		26.9	0.565434
	27	0.668963		27	0.568782
	27.1	0.65171		27.1	0.493392
	27.2	0.573238		27.2	0.555626
	27.3	0.610384		27.3	0.517963
	27.4	0.549049		27.4	0.501549
	27.5	0.505755		27.5	0.502036
	27.6	0.480641		27.6	0.541553
	27.7	0.473413		27.7	0.499979
	27.8	0.48036		27.8	0.454021
	27.9	0.45047		27.9	0.496318
	28	0.551071		28	0.442856
	28.1	0.553347		28.1	0.465737
	28.2	0.528724		28.2	0.474553
	28.3	0.554805		28.3	0.465888
	28.4	0.584433		28.4	0.478145
	28.5	0.509474		28.5	0.502299
	28.6	0.461633		28.6	0.519505
	28.7	0.512578		28.7	0.522372
	28.8	0.449371		28.8	0.513949
	28.9	0.471443		28.9	0.489826
	29	0.534725		29	0.459742
	29.1	0.551129		29.1	0.49793
	29.2	0.467095		29.2	0.459601
	29.3	0.462603		29.3	0.520829
	29.4	0.531042		29.4	0.461964
	29.5	0.494223		29.5	0.440076
	29.6	0.523089		29.6	0.48574
	29.7	0.493943		29.7	0.517573
	29.8	0.460376		29.8	0.475389
	29.9	0.442443		29.9	0.498806
	30	0.385344		30	0.371749
	30.1	0.491328		30.1	0.465889
	30.2	0.51939		30.2	0.430247
	30.3	0.496099		30.3	0.408732
	30.4	0.562709		30.4	0.486074
	30.5	0.567453		30.5	0.468497
	30.6	0.562555		30.6	0.569354
	30.7	0.629699		30.7	0.51085
	30.8	0.579184		30.8	0.533334
	30.9	0.564102		30.9	0.401631
	31	0.619478		31	0.513052
	31.1	0.685155		31.1	0.483633
	31.2	0.670188		31.2	0.432392
	31.3	0.601246		31.3	0.428329
	31.4	0.466392		31.4	0.36188
	31.5	0.548728		31.5	0.324426
	31.6	0.576341		31.6	0.332227
	31.7	0.556747		31.7	0.28507
	31.8	0.632306		31.8	0.408268
	31.9	0.556654		31.9	0.45654
	32	0.612736		32	0.422774
	32.1	0.662233		32.1	0.42865
	32.2	0.617518		32.2	0.450502
	32.3	0.648797		32.3	0.426629
	32.4	0.815504		32.4	0.535603
	32.5	0.802341		32.5	0.475726
	32.6	0.826997		32.6	0.447176
	32.7	0.74167		32.7	0.431769
	32.8	0.753883		32.8	0.444906
	32.9	0.651079		32.9	0.423737
	33	0.663969		33	0.496482
	33.1	0.632345		33.1	0.52491
	33.2	0.606152		33.2	0.533888
	33.3	0.705756		33.3	0.517803
	33.4	0.746525		33.4	0.498937
	33.5	0.727689		33.5	0.442378
	33.6	0.705169		33.6	0.440953
	33.7	0.727065		33.7	0.512003
	33.8	0.795321		33.8	0.510976
	33.9	0.780546		33.9	0.566889
	34	0.716311		34	0.594329
	34.1	0.601951		34.1	0.622376
	34.2	0.590846		34.2	0.670463
	34.3	0.526555		34.3	0.686753
	34.4	0.594663		34.4	0.631565
	34.5	0.636711		34.5	0.565607
	34.6	0.66163		34.6	0.536365
	34.7	0.688484		34.7	0.573378
	34.8	0.537518		34.8	0.607702
	34.9	0.753386		34.9	0.631205
	35	0.699944		35	0.557409
	35.1	0.705625		35.1	0.552559
	35.2	0.608339		35.2	0.517526
	35.3	0.59623		35.3	0.556132
	35.4	0.531248		35.4	0.561746
	35.5	0.453944		35.5	0.499418
	35.6	0.398882		35.6	0.539764
	35.7	0.401971		35.7	0.576366
	35.8	0.495396		35.8	0.596773
	35.9	0.463492		35.9	0.598843
	36	0.478586		36	0.565854
	36.1	0.499779		36.1	0.54656
	36.2	0.572678		36.2	0.527354
	36.3	0.566696		36.3	0.492875
	36.4	0.615711		36.4	0.516922
	36.5	0.547348		36.5	0.525354
	36.6	0.546976		36.6	0.511631
	36.7	0.514043		36.7	0.534715
	36.8	0.571257		36.8	0.563465
	36.9	0.626292		36.9	0.561229
	37	0.526804		37	0.627456
	37.1	0.54542		37.1	0.586536
	37.2	0.617495		37.2	0.618374
	37.3	0.670909		37.3	0.555035
	37.4	0.583031		37.4	0.52525
	37.5	0.674189		37.5	0.48476
	37.6	0.519445		37.6	0.555527
	37.7	0.502561		37.7	0.584497
	37.8	0.458487		37.8	0.615069
	37.9	0.512208		37.9	0.642478
	38	0.426882		38	0.606651
	38.1	0.485246		38.1	0.563988
	38.2	0.402864		38.2	0.52938
	38.3	0.428371		38.3	0.527017
	38.4	0.385468		38.4	0.467664
	38.5	0.416104		38.5	0.410466
	38.6	0.525165		38.6	0.318476
	38.7	0.444039		38.7	0.334062
	38.8	0.408356		38.8	0.338784
	38.9	0.433533		38.9	0.39145
	39	0.40608		39	0.404968
	39.1	0.383762		39.1	0.319962
	39.2	0.336133		39.2	0.338296
	39.3	0.396399		39.3	0.3146
	39.4	0.479751		39.4	0.364235
	39.5	0.489813		39.5	0.357321
	39.6	0.518873		39.6	0.349333
	39.7	0.46932		39.7	0.359891
	39.8	0.487513		39.8	0.404578
	39.9	0.499318		39.9	0.420345
	40	0.588157		40	0.345721
	40.1	0.542862		40.1	0.339598
	40.2	0.543363		40.2	0.350971
	40.3	0.57516		40.3	0.34633
	40.4	0.5533		40.4	0.332327
	40.5	0.603461		40.5	0.402569
	40.6	0.576992		40.6	0.365869
	40.7	0.533164		40.7	0.300079
	40.8	0.553798		40.8	0.326143
	40.9	0.558523		40.9	0.357221
	41	0.548231		41	0.306051
	41.1	0.420703		41.1	0.364943
	41.2	0.504853		41.2	0.346013
	41.3	0.502565		41.3	0.413128
	41.4	0.443287		41.4	0.350654
	41.5	0.522833		41.5	0.330985
	41.6	0.484964		41.6	0.293701
	41.7	0.480742		41.7	0.292197
	41.8	0.502069		41.8	0.272666
	41.9	0.511859		41.9	0.297757
	42	0.442362		42	0.328074
	42.1	0.502462		42.1	0.351537
	42.2	0.450019		42.2	0.344544
	42.3	0.456572		42.3	0.32117
	42.4	0.406325		42.4	0.311163
	42.5	0.322356		42.5	0.301773
	42.6	0.414164		42.6	0.308656
	42.7	0.463562		42.7	0.334424
	42.8	0.472868		42.8	0.315761
	42.9	0.510878		42.9	0.355464
	43	0.558828		43	0.355349
	43.1	0.502541		43.1	0.36197
	43.2	0.572114		43.2	0.426854
	43.3	0.532495		43.3	0.35322
	43.4	0.465858		43.4	0.393605
	43.5	0.471478		43.5	0.393956
	43.6	0.441777		43.6	0.462386
	43.7	0.395796		43.7	0.469334
	43.8	0.35087		43.8	0.475851
	43.9	0.333146		43.9	0.489718
	44	0.414547		44	0.477468
	44.1	0.493876		44.1	0.449496
	44.2	0.408309		44.2	0.463978
	44.3	0.371013		44.3	0.465297
	44.4	0.335633		44.4	0.438278
	44.5	0.367863		44.5	0.376908
	44.6	0.32469		44.6	0.384183
	44.7	0.294117		44.7	0.44679
	44.8	0.269631		44.8	0.441751
	44.9	0.264798		44.9	0.434525
	45	0.314654		45	0.419528
	45.1	0.330315		45.1	0.413342
	45.2	0.342723		45.2	0.459897
	45.3	0.334724		45.3	0.439285
	45.4	0.324924		45.4	0.477247
	45.5	0.266064		45.5	0.411023
	45.6	0.288084		45.6	0.382452
	45.7	0.29238		45.7	0.388816
	45.8	0.288044		45.8	0.342443
	45.9	0.273551		45.9	0.394818
	46	0.324766		46	0.385495
	46.1	0.296553		46.1	0.372159
	46.2	0.276581		46.2	0.38698
	46.3	0.311525		46.3	0.386126
	46.4	0.299652		46.4	0.401959
	46.5	0.302636		46.5	0.433489
	46.6	0.329252		46.6	0.362118
	46.7	0.31544		46.7	0.432213
	46.8	0.319842		46.8	0.403344
	46.9	0.331538		46.9	0.384724
	47	0.294043		47	0.428299
	47.1	0.356012		47.1	0.451959
	47.2	0.352178		47.2	0.403492
	47.3	0.382385		47.3	0.442892
	47.4	0.361407		47.4	0.446274
	47.5	0.288207		47.5	0.379482
	47.6	0.270054		47.6	0.354522
	47.7	0.283054		47.7	0.349849
	47.8	0.323201		47.8	0.383293
	47.9	0.289889		47.9	0.340643
	48	0.319851		48	0.362066
	48.1	0.313174		48.1	0.369523
	48.2	0.298221		48.2	0.362535
	48.3	0.34734		48.3	0.375749
	48.4	0.386427		48.4	0.360433
	48.5	0.286588		48.5	0.353486
	48.6	0.410492		48.6	0.386486
	48.7	0.340532		48.7	0.402272
	48.8	0.351969		48.8	0.378974
	48.9	0.270969		48.9	0.43858
	49	0.289561		49	0.43612
	49.1	0.237123		49.1	0.411638
	49.2	0.291573		49.2	0.419936
	49.3	0.282006		49.3	0.440676
	49.4	0.267076		49.4	0.420122
	49.5	0.262703		49.5	0.407214
	49.6	0.25293		49.6	0.341902
	49.7	0.290435		49.7	0.354006
	49.8	0.25264		49.8	0.371361
	49.9	0.268645		49.9	0.360407
	50	0.265401		50	0.381319
	50.1	0.230907		50.1	0.394724
	50.2	0.334851		50.2	0.390469
	50.3	0.391791		50.3	0.397661
	50.4	0.355589		50.4	0.3946
	50.5	0.431897		50.5	0.443285
	50.6	0.373729		50.6	0.386794
	50.7	0.311195		50.7	0.390347
	50.8	0.393889		50.8	0.379396
	50.9	0.380092		50.9	0.389084
	51	0.429385		51	0.404814
	51.1	0.386594		51.1	0.426532
	51.2	0.337496		51.2	0.381563
	51.3	0.311691		51.3	0.358494
	51.4	0.395989		51.4	0.381774
	51.5	0.416528		51.5	0.376634
	51.6	0.336219		51.6	0.411286
	51.7	0.388195		51.7	0.426176
	51.8	0.353025		51.8	0.508729
	51.9	0.341579		51.9	0.474673
	52	0.311981		52	0.463593
	52.1	0.281175		52.1	0.45329
	52.2	0.227439		52.2	0.471401
	52.3	0.295685		52.3	0.449965
	52.4	0.213276		52.4	0.412535
	52.5	0.226271		52.5	0.389749
	52.6	0.213145		52.6	0.396583
	52.7	0.22618		52.7	0.416901
	52.8	0.289555		52.8	0.452085
	52.9	0.244961		52.9	0.436715
	53	0.258397		53	0.454381
	53.1	0.21574		53.1	0.468586
	53.2	0.219465		53.2	0.441227
	53.3	0.201943		53.3	0.448664
	53.4	0.230523		53.4	0.407687
	53.5	0.311487		53.5	0.390985
	53.6	0.277027		53.6	0.416317
	53.7	0.30903		53.7	0.456184
	53.8	0.343089		53.8	0.434598
	53.9	0.364747		53.9	0.452426
	54	0.355783		54	0.460426
	54.1	0.346699		54.1	0.494702
	54.2	0.423091		54.2	0.483731
	54.3	0.511209		54.3	0.453893
	54.4	0.447715		54.4	0.455149
	54.5	0.509867		54.5	0.418739
	54.6	0.612032		54.6	0.41219
	54.7	0.569666		54.7	0.410034
	54.8	0.517969		54.8	0.364085
	54.9	0.557203		54.9	0.367974
	55	0.522339		55	0.399508
	55.1	0.517765		55.1	0.377487
	55.2	0.469692		55.2	0.425075
	55.3	0.490213		55.3	0.431503
	55.4	0.476606		55.4	0.39923
	55.5	0.424662		55.5	0.417656
	55.6	0.407154		55.6	0.358648
	55.7	0.451587		55.7	0.396572
	55.8	0.425199		55.8	0.389599
	55.9	0.417225		55.9	0.393675
	56	0.454971		56	0.387968
	56.1	0.510482		56.1	0.386532
	56.2	0.418222		56.2	0.420586
	56.3	0.491593		56.3	0.376273
	56.4	0.506917		56.4	0.397001
	56.5	0.460601		56.5	0.345465
	56.6	0.423799		56.6	0.329077
	56.7	0.427287		56.7	0.333305
	56.8	0.359649		56.8	0.355263
	56.9	0.502621		56.9	0.406294
	57	0.583223		57	0.409864
	57.1	0.563083		57.1	0.383481
	57.2	0.56993		57.2	0.398918
	57.3	0.593078		57.3	0.470706
	57.4	0.626679		57.4	0.471375
	57.5	0.614055		57.5	0.471339
	57.6	0.499254		57.6	0.400049
	57.7	0.455849		57.7	0.381227
	57.8	0.473286		57.8	0.4017
	57.9	0.434256		57.9	0.369428
	58	0.509214		58	0.422165
	58.1	0.463134		58.1	0.421855
	58.2	0.38138		58.2	0.426088
	58.3	0.380482		58.3	0.389665
	58.4	0.506743		58.4	0.380817
	58.5	0.4999		58.5	0.367006
	58.6	0.522017		58.6	0.348725
	58.7	0.496788		58.7	0.331609
	58.8	0.532121		58.8	0.366562
	58.9	0.445703		58.9	0.379097
	59	0.42982		59	0.381285
	59.1	0.456114		59.1	0.367565
	59.2	0.513025		59.2	0.373866
	59.3	0.552278		59.3	0.371221
	59.4	0.428269		59.4	0.345044
	59.5	0.486048		59.5	0.341035
	59.6	0.456846		59.6	0.363658
	59.7	0.411841		59.7	0.409213
	59.8	0.400514		59.8	0.448248
	59.9	0.385394		59.9	0.426799
	60	0.389929		60	0.417175
	60.1	0.327751		60.1	0.436228
	60.2	0.283043		60.2	0.425806
	60.3	0.270752		60.3	0.47053
	60.4	0.317683		60.4	0.476664
	60.5	0.349951		60.5	0.437678
	60.6	0.339165		60.6	0.483434
	60.7	0.378787		60.7	0.534292
	60.8	0.360647		60.8	0.462215
	60.9	0.339584		60.9	0.402027
	61	0.377536		61	0.413436
	61.1	0.34299		61.1	0.373522
	61.2	0.425067		61.2	0.393226
	61.3	0.407554		61.3	0.427606
	61.4	0.438201		61.4	0.463777
	61.5	0.414685		61.5	0.495974
	61.6	0.431777		61.6	0.47238
	61.7	0.390839		61.7	0.516038
	61.8	0.340902		61.8	0.536128
	61.9	0.418067		61.9	0.524846
	62	0.402228		62	0.479379
	62.1	0.500215		62.1	0.538436
	62.2	0.444728		62.2	0.481331
	62.3	0.369214		62.3	0.424182
	62.4	0.452407		62.4	0.528636
	62.5	0.401687		62.5	0.593828
	62.6	0.417562		62.6	0.567877
	62.7	0.401868		62.7	0.535125
	62.8	0.506228		62.8	0.532834
	62.9	0.512484		62.9	0.503638
	63	0.594709		63	0.46871
	63.1	0.511555		63.1	0.446455
	63.2	0.547283		63.2	0.461605
	63.3	0.49934		63.3	0.372215
	63.4	0.484984		63.4	0.44829
	63.5	0.443331		63.5	0.466411
	63.6	0.50212		63.6	0.499889
	63.7	0.464111		63.7	0.462182
	63.8	0.467096		63.8	0.459139
	63.9	0.601782		63.9	0.514341
	64	0.567037		64	0.530178
	64.1	0.574797		64.1	0.497059
	64.2	0.537114		64.2	0.55134
	64.3	0.568943		64.3	0.458579
	64.4	0.474499		64.4	0.465063
	64.5	0.570431		64.5	0.539397
	64.6	0.576051		64.6	0.567735
	64.7	0.491323		64.7	0.594676
	64.8	0.500126		64.8	0.494712
	64.9	0.476851		64.9	0.461104
	65	0.488443		65	0.555029
	65.1	0.509571		65.1	0.453895
	65.2	0.551616		65.2	0.44867
	65.3	0.57931		65.3	0.562813
	65.4	0.470951		65.4	0.444725
	65.5	0.445457		65.5	0.543867
	65.6	0.455705		65.6	0.45057
	65.7	0.45371		65.7	0.474142
	65.8	0.505408		65.8	0.479129
	65.9	0.537976		65.9	0.523885
	66	0.551425		66	0.544478
	66.1	0.578656		66.1	0.499818
	66.2	0.548286		66.2	0.489562
	66.3	0.558025		66.3	0.599177
	66.4	0.496794		66.4	0.618065
	66.5	0.47645		66.5	0.492705
	66.6	0.450758		66.6	0.408051
	66.7	0.46467		66.7	0.39106
	66.8	0.510165		66.8	0.427899
	66.9	0.409082		66.9	0.541844
	67	0.446668		67	0.471512
	67.1	0.387752		67.1	0.404392
	67.2	0.426004		67.2	0.427969
	67.3	0.422319		67.3	0.436854
	67.4	0.585548		67.4	0.412
	67.5	0.533426		67.5	0.426515
	67.6	0.481841		67.6	0.466879
	67.7	0.507029		67.7	0.41133
	67.8	0.517641		67.8	0.360695
	67.9	0.579857		67.9	0.29509
	68	0.473949		68	0.290487
	68.1	0.549111		68.1	0.382906
	68.2	0.428646		68.2	0.410803
	68.3	0.464749		68.3	0.375242
	68.4	0.458317		68.4	0.269792
	68.5	0.412768		68.5	0.35791
	68.6	0.498083		68.6	0.342034
	68.7	0.509009		68.7	0.359164
	68.8	0.516181		68.8	0.31092
	68.9	0.463945		68.9	0.335771
	69	0.487993		69	0.398742
	69.1	0.547969		69.1	0.336308
	69.2	0.53011		69.2	0.329216
	69.3	0.487052		69.3	0.357655
	69.4	0.487599		69.4	0.349176
	69.5	0.587321		69.5	0.376325
	69.6	0.532609		69.6	0.346818
	69.7	0.519609		69.7	0.391762
	69.8	0.505169		69.8	0.376878
	69.9	0.517907		69.9	0.353468
	70	0.498945		70	0.308392
	70.1	0.525149		70.1	0.386152
	70.2	0.538329		70.2	0.386812
	70.3	0.484042		70.3	0.47659
	70.4	0.509857		70.4	0.360526
	70.5	0.414179		70.5	0.415351
	70.6	0.537386		70.6	0.45995
	70.7	0.546437		70.7	0.489166
	70.8	0.610325		70.8	0.442506
	70.9	0.54166		70.9	0.424567
	71	0.457837		71	0.400624
	71.1	0.530646		71.1	0.383577
	71.2	0.6308		71.2	0.381438
	71.3	0.551284		71.3	0.394456
	71.4	0.437586		71.4	0.372716
	71.5	0.454441		71.5	0.332744
	71.6	0.441557		71.6	0.356374
	71.7	0.448337		71.7	0.292853
	71.8	0.473847		71.8	0.301895
	71.9	0.533181		71.9	0.307194
	72	0.380857		72	0.309002
	72.1	0.483293		72.1	0.29263
	72.2	0.512291		72.2	0.337805
	72.3	0.433927		72.3	0.358388
	72.4	0.40285		72.4	0.36768
	72.5	0.328615		72.5	0.370474
	72.6	0.319169		72.6	0.413365
	72.7	0.354451		72.7	0.415409
	72.8	0.378834		72.8	0.38562
	72.9	0.440839		72.9	0.360373
	73	0.423555		73	0.377352
	73.1	0.500808		73.1	0.334365
	73.2	0.421034		73.2	0.359883
	73.3	0.429183		73.3	0.35309
	73.4	0.443474		73.4	0.342115
	73.5	0.437091		73.5	0.422945
	73.6	0.461906		73.6	0.397392
	73.7	0.49551		73.7	0.322154
	73.8	0.436082		73.8	0.391257
	73.9	0.522133		73.9	0.398115
	74	0.428696		74	0.407836
	74.1	0.424146		74.1	0.438595
	74.2	0.523965		74.2	0.503026
	74.3	0.5403		74.3	0.458055
	74.4	0.587982		74.4	0.47981
	74.5	0.647725		74.5	0.443091
	74.6	0.703003		74.6	0.452615
	74.7	0.620941		74.7	0.486054
	74.8	0.58842		74.8	0.510991
	74.9	0.601324		74.9	0.504622
	75	0.706998		75	0.504823
	75.1	0.751936		75.1	0.435089
	75.2	0.740354		75.2	0.43763
	75.3	0.741487		75.3	0.405085
	75.4	0.655513		75.4	0.376362
	75.5	0.711966		75.5	0.399658
	75.6	0.64322		75.6	0.399464
	75.7	0.536794		75.7	0.39747
	75.8	0.625628		75.8	0.390257
	75.9	0.587054		75.9	0.382291
	76	0.548025		76	0.405652
	76.1	0.546829		76.1	0.38984
	76.2	0.509857		76.2	0.4039
	76.3	0.536184		76.3	0.361254
	76.4	0.588569		76.4	0.34244
	76.5	0.557883		76.5	0.395768
	76.6	0.582835		76.6	0.377884
	76.7	0.564238		76.7	0.405703
	76.8	0.644319		76.8	0.406996
	76.9	0.589012		76.9	0.389619
	77	0.622972		77	0.433702
	77.1	0.772263		77.1	0.395383
	77.2	0.820012		77.2	0.424716
	77.3	0.684848		77.3	0.475125
	77.4	0.685902		77.4	0.418975
	77.5	0.626287		77.5	0.390617
	77.6	0.698389		77.6	0.396884
	77.7	0.58845		77.7	0.443874
	77.8	0.531636		77.8	0.450893
	77.9	0.569391		77.9	0.469163
	78	0.558607		78	0.454835
	78.1	0.553885		78.1	0.469037
	78.2	0.521958		78.2	0.466948
	78.3	0.468598		78.3	0.462178
	78.4	0.447841		78.4	0.4805
	78.5	0.405402		78.5	0.537821
	78.6	0.385115		78.6	0.55013
	78.7	0.391989		78.7	0.52099
	78.8	0.374594		78.8	0.477065
	78.9	0.454406		78.9	0.444514
	79	0.492559		79	0.499857
	79.1	0.579132		79.1	0.42544
	79.2	0.58497		79.2	0.475826
	79.3	0.503671		79.3	0.503225
	79.4	0.74382		79.4	0.501943
	79.5	0.666286		79.5	0.519006
	79.6	0.652975		79.6	0.552155
	79.7	0.56698		79.7	0.586647
	79.8	0.583527		79.8	0.542673
	79.9	0.563709		79.9	0.502438
	80	0.47913		80	0.498523
	80.1	0.53536		80.1	0.553118
	80.2	0.549943		80.2	0.505656
	80.3	0.677318		80.3	0.501032
	80.4	0.559998		80.4	0.486003
	80.5	0.50351		80.5	0.539893
	80.6	0.485424		80.6	0.592433
	80.7	0.442644		80.7	0.510363
	80.8	0.460123		80.8	0.533491
	80.9	0.50364		80.9	0.551888
	81	0.505892		81	0.58816
	81.1	0.48688		81.1	0.554005
	81.2	0.524647		81.2	0.506063
	81.3	0.529954		81.3	0.541443
	81.4	0.590688		81.4	0.564598
	81.5	0.528433		81.5	0.576042
	81.6	0.51186		81.6	0.488597
	81.7	0.443303		81.7	0.484164
	81.8	0.419797		81.8	0.482413
	81.9	0.491031		81.9	0.508063
	82	0.572303		82	0.500759
	82.1	0.60234		82.1	0.543991
	82.2	0.507314		82.2	0.523796
	82.3	0.496802		82.3	0.538516
	82.4	0.493843		82.4	0.588368
	82.5	0.526278		82.5	0.536555
	82.6	0.458835		82.6	0.515787
	82.7	0.437727		82.7	0.5871
	82.8	0.52045		82.8	0.576754
	82.9	0.568412		82.9	0.5615
	83	0.529822		83	0.62639
	83.1	0.485577		83.1	0.63857
	83.2	0.460555		83.2	0.607764
	83.3	0.587654		83.3	0.542109
	83.4	0.558112		83.4	0.483471
	83.5	0.588059		83.5	0.481256
	83.6	0.637025		83.6	0.499968
	83.7	0.731434		83.7	0.483973
	83.8	0.822616		83.8	0.524978
	83.9	0.767868		83.9	0.524607
	84	0.754089		84	0.649828
	84.1	0.792915		84.1	0.588969
	84.2	0.792323		84.2	0.609405
	84.3	0.771888		84.3	0.621451
	84.4	0.801666		84.4	0.614568
	84.5	0.805507		84.5	0.526625
	84.6	0.877265		84.6	0.563326
	84.7	0.820422		84.7	0.588225
	84.8	0.849753		84.8	0.534643
	84.9	0.721721		84.9	0.501772
	85	0.616158		85	0.480572
	85.1	0.627779		85.1	0.51468
	85.2	0.661191		85.2	0.504793
	85.3	0.654608		85.3	0.486667
	85.4	0.643209		85.4	0.480442
	85.5	0.638886		85.5	0.500126
	85.6	0.662692		85.6	0.539956
	85.7	0.658771		85.7	0.589869
	85.8	0.68484		85.8	0.623286
	85.9	0.604487		85.9	0.596298
	86	0.661283		86	0.57528
	86.1	0.675851		86.1	0.558515
	86.2	0.635475		86.2	0.581258
	86.3	0.655792		86.3	0.556821
	86.4	0.684206		86.4	0.558933
	86.5	0.730362		86.5	0.60682
	86.6	0.711806		86.6	0.609002
	86.7	0.711776		86.7	0.552324
	86.8	0.637746		86.8	0.517387
	86.9	0.614555		86.9	0.497793
	87	0.565207		87	0.460593
	87.1	0.563622		87.1	0.481999
	87.2	0.806803		87.2	0.4885
	87.3	0.756067		87.3	0.490437
	87.4	0.689364		87.4	0.434246
	87.5	0.652272		87.5	0.407809
	87.6	0.763571		87.6	0.476536
	87.7	0.687978		87.7	0.469771
	87.8	0.650521		87.8	0.481264
	87.9	0.573103		87.9	0.435565
	88	0.580284		88	0.473575
	88.1	0.55469		88.1	0.489884
	88.2	0.580386		88.2	0.474284
	88.3	0.671723		88.3	0.473673
	88.4	0.850622		88.4	0.452797
	88.5	0.774185		88.5	0.441669
	88.6	0.649507		88.6	0.444968
	88.7	0.61451		88.7	0.445036
	88.8	0.642883		88.8	0.497586
	88.9	0.552179		88.9	0.511267
	89	0.526474		89	0.515408
	89.1	0.547023		89.1	0.455864
	89.2	0.512584		89.2	0.477573
	89.3	0.545485		89.3	0.475693
	89.4	0.447382		89.4	0.430355
	89.5	0.56535		89.5	0.484656
	89.6	0.554182		89.6	0.47636
	89.7	0.618764		89.7	0.502436
	89.8	0.539706		89.8	0.562474
	89.9	0.614112		89.9	0.54843
	90	0.638131		90	0.513753
	90.1	0.595934		90.1	0.608666
	90.2	0.701112		90.2	0.529935
	90.3	0.633159		90.3	0.548824
	90.4	0.566396		90.4	0.572837
	90.5	0.61985		90.5	0.554617
	90.6	0.646677		90.6	0.539265
	90.7	0.618806		90.7	0.541427
	90.8	0.6061		90.8	0.521971
	90.9	0.557572		90.9	0.513633
	91	0.622796		91	0.514718
	91.1	0.547634		91.1	0.49574
	91.2	0.499368		91.2	0.531939
	91.3	0.627654		91.3	0.538744
	91.4	0.605947		91.4	0.527058
	91.5	0.533528		91.5	0.566059
	91.6	0.513665		91.6	0.536477
	91.7	0.601886		91.7	0.510693
	91.8	0.629066		91.8	0.52768
	91.9	0.611012		91.9	0.524622
	92	0.546773		92	0.600474
	92.1	0.577289		92.1	0.593858
	92.2	0.577683		92.2	0.579743
	92.3	0.534628		92.3	0.569543
	92.4	0.594233		92.4	0.628532
	92.5	0.573996		92.5	0.609179
	92.6	0.519389		92.6	0.62064
	92.7	0.537059		92.7	0.585597
	92.8	0.587287		92.8	0.585678
	92.9	0.493127		92.9	0.614231
	93	0.562622		93	0.572465
	93.1	0.542253		93.1	0.639772
	93.2	0.513175		93.2	0.602201
	93.3	0.39507		93.3	0.53933
	93.4	0.399027		93.4	0.593181
	93.5	0.441627		93.5	0.550069
	93.6	0.438039		93.6	0.533041
	93.7	0.443624		93.7	0.504389
	93.8	0.475545		93.8	0.511346
	93.9	0.45072		93.9	0.508101
	94	0.443541		94	0.525234
	94.1	0.40687		94.1	0.543868
	94.2	0.492828		94.2	0.512057
	94.3	0.533307		94.3	0.485956
	94.4	0.542946		94.4	0.46403
	94.5	0.563032		94.5	0.476756
	94.6	0.507696		94.6	0.479384
	94.7	0.485465		94.7	0.447985
	94.8	0.436672		94.8	0.499727
	94.9	0.484294		94.9	0.513467
	95	0.561401		95	0.486775
	95.1	0.549864		95.1	0.507888
	95.2	0.519219		95.2	0.470412
	95.3	0.632249		95.3	0.453297
	95.4	0.471706		95.4	0.403982
	95.5	0.458653		95.5	0.44095
	95.6	0.397102		95.6	0.498563
	95.7	0.451706		95.7	0.476386
	95.8	0.469883		95.8	0.540725
	95.9	0.50989		95.9	0.522115
	96	0.411639		96	0.559841
	96.1	0.442293		96.1	0.560575
	96.2	0.445435		96.2	0.569871
	96.3	0.533375		96.3	0.509169
	96.4	0.56204		96.4	0.5061
	96.5	0.544258		96.5	0.495714
	96.6	0.729542		96.6	0.508005
	96.7	0.703924		96.7	0.489624
	96.8	0.628921		96.8	0.555836
	96.9	0.636416		96.9	0.612291
	97	0.610969		97	0.581515
	97.1	0.554577		97.1	0.604393
	97.2	0.527574		97.2	0.593937
	97.3	0.564657		97.3	0.549093
	97.4	0.569224		97.4	0.579746
	97.5	0.735995		97.5	0.610215
	97.6	0.760783		97.6	0.594474
	97.7	0.74577		97.7	0.602491
	97.8	0.613408		97.8	0.58838
	97.9	0.586133		97.9	0.606655
	98	0.548611		98	0.55745
	98.1	0.488325		98.1	0.540741
	98.2	0.533925		98.2	0.508538
	98.3	0.55774		98.3	0.571545
	98.4	0.608823		98.4	0.588479
	98.5	0.676702		98.5	0.603487
	98.6	0.721564		98.6	0.524532
	98.7	0.593796		98.7	0.575979
	98.8	0.571412		98.8	0.55244
	98.9	0.554162		98.9	0.578157
	99	0.566034		99	0.557436
	99.1	0.555302		99.1	0.536582
	99.2	0.605189		99.2	0.575794
	99.3	0.548603		99.3	0.547898
	99.4	0.566361		99.4	0.479611
	99.5	0.579724		99.5	0.49202
	99.6	0.594245		99.6	0.566168
	99.7	0.568321		99.7	0.547245
	99.8	0.532747		99.8	0.507491
	99.9	0.61535		99.9	0.499124
	100	0.595386		100	0.499618
	100.1	0.538572		100.1	0.52688
	100.2	0.537912		100.2	0.499326
	100.3	0.462802		100.3	0.494835
	100.4	0.477241		100.4	0.54902
	100.5	0.516814		100.5	0.590613
	100.6	0.452458		100.6	0.63104
	100.7	0.514417		100.7	0.603519
	100.8	0.557058		100.8	0.55952
	100.9	0.43553		100.9	0.492532
	101	0.449505		101	0.517225
	101.1	0.420265		101.1	0.506749
	101.2	0.455727		101.2	0.526994
	101.3	0.485112		101.3	0.505782
	101.4	0.478622		101.4	0.48899
	101.5	0.414521		101.5	0.521183
	101.6	0.505264		101.6	0.480714
	101.7	0.617343		101.7	0.476546
	101.8	0.515037		101.8	0.537329
	101.9	0.47369		101.9	0.524025
	102	0.614914		102	0.529169
	102.1	0.650427		102.1	0.498385
	102.2	0.716535		102.2	0.50384
	102.3	0.635181		102.3	0.554582
	102.4	0.594479		102.4	0.501312
	102.5	0.580102		102.5	0.543423
	102.6	0.586371		102.6	0.576574
	102.7	0.56164		102.7	0.605283
	102.8	0.559373		102.8	0.577457
	102.9	0.515272		102.9	0.607933
	103	0.499781		103	0.542015
	103.1	0.448241		103.1	0.508694
	103.2	0.454394		103.2	0.510498
	103.3	0.442171		103.3	0.522744
	103.4	0.392383		103.4	0.567434
	103.5	0.473363		103.5	0.611086
	103.6	0.463741		103.6	0.601123
	103.7	0.465538		103.7	0.541648
	103.8	0.449099		103.8	0.5937
	103.9	0.424922		103.9	0.585672
	104	0.416967		104	0.644952
	104.1	0.355897		104.1	0.638877
	104.2	0.308194		104.2	0.575098
	104.3	0.379911		104.3	0.561884
	104.4	0.415428		104.4	0.587243
	104.5	0.396641		104.5	0.533945
	104.6	0.443059		104.6	0.493693
	104.7	0.350561		104.7	0.490562
	104.8	0.355355		104.8	0.515939
	104.9	0.418308		104.9	0.529011
	105	0.467161		105	0.534451
	105.1	0.36405		105.1	0.519013
	105.2	0.436944		105.2	0.613915
	105.3	0.456074		105.3	0.578002
	105.4	0.447975		105.4	0.56599
	105.5	0.40679		105.5	0.568501
	105.6	0.387877		105.6	0.589109
	105.7	0.549359		105.7	0.571674
	105.8	0.496499		105.8	0.609327
	105.9	0.45143		105.9	0.549072
	106	0.430877		106	0.465091
	106.1	0.527335		106.1	0.510782
	106.2	0.442247		106.2	0.54814
	106.3	0.480308		106.3	0.485225
	106.4	0.523042		106.4	0.513126
	106.5	0.466255		106.5	0.55198
	106.6	0.506119		106.6	0.561805
	106.7	0.503809		106.7	0.580905
	106.8	0.460641		106.8	0.552807
	106.9	0.438235		106.9	0.614391
	107	0.405263		107	0.642395
	107.1	0.450949		107.1	0.575326
	107.2	0.380157		107.2	0.625238
	107.3	0.549959		107.3	0.656861
	107.4	0.608695		107.4	0.672566
	107.5	0.594463		107.5	0.567837
	107.6	0.547403		107.6	0.533085
	107.7	0.54533		107.7	0.524104
	107.8	0.560447		107.8	0.572984
	107.9	0.658019		107.9	0.566588
	108	0.641857		108	0.609485
	108.1	0.700493		108.1	0.562708
	108.2	0.7349		108.2	0.594262
	108.3	0.794469		108.3	0.575497
	108.4	0.793678		108.4	0.547542
	108.5	0.793767		108.5	0.536668
	108.6	0.816293		108.6	0.547928
	108.7	0.750788		108.7	0.537932
	108.8	0.806592		108.8	0.553335
	108.9	0.746191		108.9	0.655859
	109	0.744465		109	0.624781
	109.1	0.780588		109.1	0.559986
	109.2	0.68538		109.2	0.66593
	109.3	0.644399		109.3	0.698634
	109.4	0.537168		109.4	0.595493
	109.5	0.580796		109.5	0.612346
	109.6	0.641159		109.6	0.590329
	109.7	0.553903		109.7	0.54126
	109.8	0.646696		109.8	0.575955
	109.9	0.5861		109.9	0.540533
	110	0.599377		110	0.470686
	110.1	0.53956		110.1	0.549052
	110.2	0.69892		110.2	0.613063
	110.3	0.698574		110.3	0.615821
	110.4	0.636382		110.4	0.603069
	110.5	0.617113		110.5	0.592198
	110.6	0.72327		110.6	0.53981
	110.7	0.647112		110.7	0.480754
	110.8	0.611668		110.8	0.495407
	110.9	0.619567		110.9	0.552915
	111	0.946848		111	0.536645
	111.1	1.02274		111.1	0.528501
	111.2	0.957205		111.2	0.502839
	111.3	0.932221		111.3	0.47264
	111.4	0.915696		111.4	0.472589
	111.5	0.835979		111.5	0.486058
	111.6	0.751855		111.6	0.44975
	111.7	0.79761		111.7	0.422544
	111.8	0.844699		111.8	0.423086
	111.9	0.78192		111.9	0.451078
	112	0.709145		112	0.476615
	112.1	0.7437		112.1	0.510645
	112.2	0.811542		112.2	0.470087
	112.3	0.756082		112.3	0.498621
	112.4	0.862529		112.4	0.438191
	112.5	0.91201		112.5	0.503205
	112.6	1.00978		112.6	0.500634
	112.7	0.967909		112.7	0.558491
	112.8	0.845926		112.8	0.577828
	112.9	0.841003		112.9	0.592768
	113	0.834425		113	0.541005
	113.1	0.876872		113.1	0.553034
	113.2	0.798763		113.2	0.5699
	113.3	0.754072		113.3	0.519891
	113.4	0.907005		113.4	0.510162
	113.5	1.00155		113.5	0.560501
	113.6	0.995139		113.6	0.58042
	113.7	0.923946		113.7	0.523287
	113.8	0.833685		113.8	0.570916
	113.9	0.804353		113.9	0.525926
	114	0.755705		114	0.568873
	114.1	0.768135		114.1	0.518195
	114.2	0.761562		114.2	0.56948
	114.3	0.680767		114.3	0.541311
	114.4	0.636083		114.4	0.5233
	114.5	0.572325		114.5	0.594973
	114.6	0.45109		114.6	0.538309
	114.7	0.432994		114.7	0.516975
	114.8	0.470947		114.8	0.490624
	114.9	0.467803		114.9	0.491523
	115	0.4086		115	0.515844
	115.1	0.429594		115.1	0.531259
	115.2	0.428048		115.2	0.5435
	115.3	0.422935		115.3	0.524512
	115.4	0.382062		115.4	0.54275
	115.5	0.379684		115.5	0.529168
	115.6	0.39133		115.6	0.506831
	115.7	0.454898		115.7	0.494924
	115.8	0.46196		115.8	0.517332
	115.9	0.500153		115.9	0.517439
	116	0.503835		116	0.462485
	116.1	0.608108		116.1	0.476595
	116.2	0.703434		116.2	0.479192
	116.3	0.79708		116.3	0.529371
	116.4	0.788028		116.4	0.524209
	116.5	0.770906		116.5	0.454528
	116.6	0.774014		116.6	0.481873
	116.7	0.739141		116.7	0.546258
	116.8	0.711228		116.8	0.482603
	116.9	0.629859		116.9	0.472271
	117	0.50288		117	0.521973
	117.1	0.478732		117.1	0.442304
	117.2	0.467887		117.2	0.458935
	117.3	0.417254		117.3	0.461677
	117.4	0.417152		117.4	0.492253
	117.5	0.397434		117.5	0.467492
	117.6	0.357386		117.6	0.467471
	117.7	0.30491		117.7	0.483764
	117.8	0.369813		117.8	0.539675
	117.9	0.365892		117.9	0.538325
	118	0.424807		118	0.55809
	118.1	0.474201		118.1	0.513077
	118.2	0.525311		118.2	0.513123
	118.3	0.501875		118.3	0.544872
	118.4	0.450819		118.4	0.55657
	118.5	0.48862		118.5	0.552696
	118.6	0.458012		118.6	0.547637
	118.7	0.513011		118.7	0.556223
	118.8	0.443835		118.8	0.494005
	118.9	0.427319		118.9	0.550298
	119	0.478627		119	0.525212
	119.1	0.545804		119.1	0.576659
	119.2	0.584429		119.2	0.594777
	119.3	0.614385		119.3	0.574772
	119.4	0.585186		119.4	0.518792
	119.5	0.561589		119.5	0.521899
	119.6	0.655562		119.6	0.549041
	119.7	0.557845		119.7	0.602066
	119.8	0.581269		119.8	0.535829
	119.9	0.505132		119.9	0.527292
	120	0.550694		120	0.480497
	120.1	0.503676		120.1	0.510283
	120.2	0.583799		120.2	0.479485
	120.3	0.572357		120.3	0.495582
	120.4	0.525743		120.4	0.458213
	120.5	0.46421		120.5	0.481622
	120.6	0.450366		120.6	0.501055
	120.7	0.492757		120.7	0.47432
	120.8	0.497453		120.8	0.441272
	120.9	0.459375		120.9	0.448841
	121	0.489791		121	0.464054
	121.1	0.45801		121.1	0.4798
	121.2	0.466864		121.2	0.464557
	121.3	0.466433		121.3	0.509087
	121.4	0.408791		121.4	0.513368
	121.5	0.4049		121.5	0.552164
	121.6	0.457327		121.6	0.550633
	121.7	0.490186		121.7	0.542893
	121.8	0.529064		121.8	0.562951
	121.9	0.460902		121.9	0.544181
	122	0.464408		122	0.54597
	122.1	0.478772		122.1	0.536036
	122.2	0.422049		122.2	0.603902
	122.3	0.445296		122.3	0.542908
	122.4	0.413404		122.4	0.56646
	122.5	0.415084		122.5	0.5468
	122.6	0.426654		122.6	0.527473
	122.7	0.462844		122.7	0.524221
	122.8	0.499769		122.8	0.49601
	122.9	0.537919		122.9	0.530615
	123	0.538501		123	0.500132
	123.1	0.477727		123.1	0.494978
	123.2	0.477448		123.2	0.507921
	123.3	0.523047		123.3	0.587065
	123.4	0.56845		123.4	0.528194
	123.5	0.631632		123.5	0.555918
	123.6	0.584325		123.6	0.575749
	123.7	0.54258		123.7	0.599223
	123.8	0.532668		123.8	0.614142
	123.9	0.502529		123.9	0.600337
	124	0.592281		124	0.540247
	124.1	0.620713		124.1	0.567359
	124.2	0.56079		124.2	0.498176
	124.3	0.531244		124.3	0.478322
	124.4	0.552675		124.4	0.480313
	124.5	0.586381		124.5	0.485621
	124.6	0.579804		124.6	0.500696
	124.7	0.519675		124.7	0.499751
	124.8	0.673248		124.8	0.50297
	124.9	0.566789		124.9	0.537139
	125	0.456404		125	0.490714
	125.1	0.481226		125.1	0.501998
	125.2	0.465075		125.2	0.575026
	125.3	0.536077		125.3	0.580021
	125.4	0.641388		125.4	0.587023
	125.5	0.607896		125.5	0.557003
	125.6	0.676922		125.6	0.501089
	125.7	0.739842		125.7	0.471786
	125.8	0.619868		125.8	0.538753
	125.9	0.587253		125.9	0.521435
	126	0.567137		126	0.499269
	126.1	0.648735		126.1	0.571486
	126.2	0.577542		126.2	0.535824
	126.3	0.609071		126.3	0.539552
	126.4	0.668164		126.4	0.490757
	126.5	0.65629		126.5	0.489792
	126.6	0.668361		126.6	0.516589
	126.7	0.708819		126.7	0.486621
	126.8	0.642514		126.8	0.489514
	126.9	0.567155		126.9	0.506635
	127	0.594971		127	0.477874
	127.1	0.609544		127.1	0.504501
	127.2	0.707001		127.2	0.508979
	127.3	0.646818		127.3	0.530337
	127.4	0.618447		127.4	0.530788
	127.5	0.663723		127.5	0.511541
	127.6	0.670778		127.6	0.566723
	127.7	0.575739		127.7	0.594216
	127.8	0.493885		127.8	0.616093
	127.9	0.478728		127.9	0.596474
	128	0.496557		128	0.554162
	128.1	0.554957		128.1	0.519725
	128.2	0.484434		128.2	0.55722
	128.3	0.560775		128.3	0.578061
	128.4	0.670588		128.4	0.562304
	128.5	0.679662		128.5	0.534783
	128.6	0.666572		128.6	0.609609
	128.7	0.789321		128.7	0.615864
	128.8	0.609424		128.8	0.626196
	128.9	0.640971		128.9	0.588829
	129	0.53288		129	0.563758
	129.1	0.539161		129.1	0.594135
	129.2	0.433359		129.2	0.614909
	129.3	0.41534		129.3	0.629365
	129.4	0.438223		129.4	0.632651
	129.5	0.460319		129.5	0.611531
	129.6	0.407862		129.6	0.610715
	129.7	0.412182		129.7	0.605667
	129.8	0.460898		129.8	0.572835
	129.9	0.374925		129.9	0.610183
	130	0.359039		130	0.614308
	130.1	0.324848		130.1	0.632975
	130.2	0.317149		130.2	0.545254
	130.3	0.281036		130.3	0.609123
	130.4	0.420612		130.4	0.584365
	130.5	0.364721		130.5	0.562568
	130.6	0.374484		130.6	0.485739
	130.7	0.342278		130.7	0.480917
	130.8	0.329957		130.8	0.557482
	130.9	0.438537		130.9	0.57932
	131	0.483756		131	0.537024
	131.1	0.476852		131.1	0.512239
	131.2	0.476048		131.2	0.527989
	131.3	0.408073		131.3	0.51846
	131.4	0.409737		131.4	0.499484
	131.5	0.414177		131.5	0.536069
	131.6	0.412995		131.6	0.496834
	131.7	0.384492		131.7	0.473754
	131.8	0.389042		131.8	0.510553
	131.9	0.435211		131.9	0.533763
	132	0.419177		132	0.522985
	132.1	0.402734		132.1	0.493842
	132.2	0.418234		132.2	0.473965
	132.3	0.416856		132.3	0.523071
	132.4	0.377451		132.4	0.56197
	132.5	0.298481		132.5	0.563799
	132.6	0.293559		132.6	0.552356
	132.7	0.350517		132.7	0.525826
	132.8	0.394824		132.8	0.56228
	132.9	0.353989		132.9	0.644193
	133	0.375864		133	0.531428
	133.1	0.346069		133.1	0.565529
	133.2	0.396586		133.2	0.552631
	133.3	0.325025		133.3	0.5257
	133.4	0.365543		133.4	0.586021
	133.5	0.391389		133.5	0.570283
	133.6	0.311531		133.6	0.530598
	133.7	0.405021		133.7	0.556917
	133.8	0.477295		133.8	0.516675
	133.9	0.465279		133.9	0.559064
	134	0.551898		134	0.608824
	134.1	0.664385		134.1	0.635278
	134.2	0.680194		134.2	0.609545
	134.3	0.565239		134.3	0.600598
	134.4	0.487374		134.4	0.550831
	134.5	0.508818		134.5	0.539966
	134.6	0.533865		134.6	0.525645
	134.7	0.508302		134.7	0.513057
	134.8	0.53708		134.8	0.499322
	134.9	0.562411		134.9	0.49559
	135	0.436141		135	0.506436
	135.1	0.489573		135.1	0.551494
	135.2	0.415857		135.2	0.510401
	135.3	0.489776		135.3	0.591002
	135.4	0.491278		135.4	0.547341
	135.5	0.483286		135.5	0.571597
	135.6	0.465488		135.6	0.55153
	135.7	0.412728		135.7	0.574904
	135.8	0.47182		135.8	0.57164
	135.9	0.361733		135.9	0.543583
	136	0.353954		136	0.523756
	136.1	0.313247		136.1	0.573139
	136.2	0.317641		136.2	0.632224
	136.3	0.300152		136.3	0.608064
	136.4	0.382313		136.4	0.585328
	136.5	0.373674		136.5	0.560471
	136.6	0.380138		136.6	0.596742
	136.7	0.462529		136.7	0.559186
	136.8	0.355439		136.8	0.596309
	136.9	0.413311		136.9	0.643995
	137	0.417125		137	0.658642
	137.1	0.370875		137.1	0.616353
	137.2	0.273089		137.2	0.630916
	137.3	0.310433		137.3	0.599884
	137.4	0.323281		137.4	0.636619
	137.5	0.465784		137.5	0.678911
	137.6	0.424929		137.6	0.577001
	137.7	0.286085		137.7	0.541632
	137.8	0.29045		137.8	0.536531
	137.9	0.342589		137.9	0.57307
	138	0.398226		138	0.56333
	138.1	0.358191		138.1	0.58644
	138.2	0.451188		138.2	0.61484
	138.3	0.443445		138.3	0.638455
	138.4	0.434145		138.4	0.604246
	138.5	0.493703		138.5	0.63115
	138.6	0.499182		138.6	0.696502
	138.7	0.368757		138.7	0.679851
	138.8	0.322708		138.8	0.674719
	138.9	0.292281		138.9	0.638925
	139	0.335211		139	0.612116
	139.1	0.293734		139.1	0.562143
	139.2	0.337137		139.2	0.550496
	139.3	0.346746		139.3	0.598386
	139.4	0.301254		139.4	0.639628
	139.5	0.287606		139.5	0.579924
	139.6	0.389512		139.6	0.575875
	139.7	0.305543		139.7	0.528944
	139.8	0.298329		139.8	0.550134
	139.9	0.409908		139.9	0.562368
	140	0.33419		140	0.560639
	140.1	0.299574		140.1	0.537918
	140.2	0.316936		140.2	0.629335
	140.3	0.338081		140.3	0.593883
	140.4	0.43997		140.4	0.500463
	140.5	0.300103		140.5	0.473169
	140.6	0.272834		140.6	0.51305
	140.7	0.274154		140.7	0.578744
	140.8	0.303169		140.8	0.644232
	140.9	0.325493		140.9	0.564121
	141	0.533323		141	0.535113
	141.1	0.51883		141.1	0.564929
	141.2	0.507966		141.2	0.575688
	141.3	0.438996		141.3	0.579928
	141.4	0.363741		141.4	0.584099
	141.5	0.371896		141.5	0.586192
	141.6	0.35117		141.6	0.524876
	141.7	0.305526		141.7	0.59301
	141.8	0.291755		141.8	0.543683
	141.9	0.349469		141.9	0.616268
	142	0.336191		142	0.58879
	142.1	0.309428		142.1	0.558464
	142.2	0.261597		142.2	0.582558
	142.3	0.251045		142.3	0.62068
	142.4	0.346857		142.4	0.605492
	142.5	0.384874		142.5	0.653397
	142.6	0.371379		142.6	0.588826
	142.7	0.360658		142.7	0.596726
	142.8	0.38989		142.8	0.581876
	142.9	0.467032		142.9	0.542069
	143	0.583399		143	0.5482
	143.1	0.524888		143.1	0.604792
	143.2	0.487442		143.2	0.622858
	143.3	0.427001		143.3	0.621353
	143.4	0.382926		143.4	0.597297
	143.5	0.37726		143.5	0.52996
	143.6	0.333007		143.6	0.593202
	143.7	0.336085		143.7	0.530086
	143.8	0.409016		143.8	0.589371
	143.9	0.428021		143.9	0.610073
	144	0.396251		144	0.565252
	144.1	0.479457		144.1	0.556772
	144.2	0.446403		144.2	0.582936
	144.3	0.414537		144.3	0.621375
	144.4	0.510327		144.4	0.606836
	144.5	0.527159		144.5	0.598185
	144.6	0.431406		144.6	0.595115
	144.7	0.358144		144.7	0.611945
	144.8	0.435127		144.8	0.597364
	144.9	0.411597		144.9	0.594002
	145	0.431923		145	0.608857
	145.1	0.399873		145.1	0.623772
	145.2	0.363409		145.2	0.588132
	145.3	0.296224		145.3	0.570477
	145.4	0.383159		145.4	0.527687
	145.5	0.397253		145.5	0.52472
	145.6	0.443322		145.6	0.536105
	145.7	0.327617		145.7	0.510299
	145.8	0.346593		145.8	0.496593
	145.9	0.343757		145.9	0.501699
	146	0.282116		146	0.5573
	146.1	0.304947		146.1	0.514243
	146.2	0.381991		146.2	0.563764
	146.3	0.350961		146.3	0.568667
	146.4	0.338917		146.4	0.545044
	146.5	0.414547		146.5	0.621042
	146.6	0.372379		146.6	0.62853
	146.7	0.321366		146.7	0.631619
	146.8	0.336919		146.8	0.581245
	146.9	0.396592		146.9	0.581727
	147	0.40991		147	0.557288
	147.1	0.357193		147.1	0.579689
	147.2	0.414653		147.2	0.561896
	147.3	0.364835		147.3	0.571837
	147.4	0.358535		147.4	0.560504
	147.5	0.363969		147.5	0.508033
	147.6	0.40862		147.6	0.504223
	147.7	0.354453		147.7	0.519711
	147.8	0.34041		147.8	0.525562
	147.9	0.344518		147.9	0.53194
	148	0.386343		148	0.513842
	148.1	0.363495		148.1	0.544684
	148.2	0.322419		148.2	0.524079
	148.3	0.351949		148.3	0.571455
	148.4	0.351858		148.4	0.637247
	148.5	0.392756		148.5	0.609452
	148.6	0.452796		148.6	0.580156
	148.7	0.510133		148.7	0.636528
	148.8	0.461675		148.8	0.623648
	148.9	0.462353		148.9	0.672262
	149	0.388257		149	0.685556
	149.1	0.410317		149.1	0.694594
	149.2	0.416834		149.2	0.722853
	149.3	0.384572		149.3	0.7014
	149.4	0.400211		149.4	0.661936
	149.5	0.488826		149.5	0.631162
	149.6	0.433772		149.6	0.61469
	149.7	0.389082		149.7	0.569085
	149.8	0.589239		149.8	0.583767
	149.9	0.486698		149.9	0.613792
	150	0.47375		150	0.722754
	150.1	0.463975		150.1	0.654188
	150.2	0.44283		150.2	0.567824
	150.3	0.476405		150.3	0.573388
	150.4	0.552718		150.4	0.613702
	150.5	0.574357		150.5	0.591035
	150.6	0.603713		150.6	0.57931
	150.7	0.552785		150.7	0.598072
	150.8	0.577857		150.8	0.586912
	150.9	0.635139		150.9	0.609379
	151	0.66179		151	0.635936
	151.1	0.414078		151.1	0.553708
	151.2	0.413303		151.2	0.536636
	151.3	0.421544		151.3	0.536477
	151.4	0.442703		151.4	0.517737
	151.5	0.439516		151.5	0.519492
	151.6	0.4131		151.6	0.530846
	151.7	0.441113		151.7	0.558115
	151.8	0.318135		151.8	0.554729
	151.9	0.27489		151.9	0.504162
	152	0.256757		152	0.537675
	152.1	0.255045		152.1	0.588031
	152.2	0.257115		152.2	0.605572
	152.3	0.310557		152.3	0.66579
	152.4	0.347414		152.4	0.618761
	152.5	0.31409		152.5	0.597718
	152.6	0.29209		152.6	0.612098
	152.7	0.245421		152.7	0.594398
	152.8	0.270657		152.8	0.610065
	152.9	0.2439		152.9	0.609589
	153	0.290508		153	0.643277
	153.1	0.267757		153.1	0.638141
	153.2	0.277304		153.2	0.603916
	153.3	0.282291		153.3	0.630563
	153.4	0.348261		153.4	0.583052
	153.5	0.416173		153.5	0.572593
	153.6	0.310965		153.6	0.583392
	153.7	0.315173		153.7	0.532018
	153.8	0.274278		153.8	0.551128
	153.9	0.266329		153.9	0.581717
	154	0.309752		154	0.56968
	154.1	0.367235		154.1	0.572009
	154.2	0.325227		154.2	0.618872
	154.3	0.289814		154.3	0.595435
	154.4	0.316006		154.4	0.523593
	154.5	0.293759		154.5	0.56318
	154.6	0.339988		154.6	0.553743
	154.7	0.375684		154.7	0.577381
	154.8	0.392512		154.8	0.579492
	154.9	0.29948		154.9	0.603596
	155	0.349489		155	0.572018
	155.1	0.407086		155.1	0.552139
	155.2	0.420642		155.2	0.615155
	155.3	0.406812		155.3	0.561999
	155.4	0.324482		155.4	0.558015
	155.5	0.335722		155.5	0.55189
	155.6	0.292301		155.6	0.591071
	155.7	0.35186		155.7	0.549151
	155.8	0.318527		155.8	0.493451
	155.9	0.260754		155.9	0.50153
	156	0.22084		156	0.509228
	156.1	0.241073		156.1	0.522003
	156.2	0.22566		156.2	0.550125
	156.3	0.26018		156.3	0.489599
	156.4	0.264037		156.4	0.515969
	156.5	0.248999		156.5	0.566794
	156.6	0.242301		156.6	0.490878
	156.7	0.282922		156.7	0.465518
	156.8	0.275679		156.8	0.489533
	156.9	0.302884		156.9	0.525464
	157	0.359795		157	0.511386
	157.1	0.351675		157.1	0.539891
	157.2	0.260058		157.2	0.61484
	157.3	0.321141		157.3	0.570797
	157.4	0.359422		157.4	0.568957
	157.5	0.413063		157.5	0.546929
	157.6	0.439149		157.6	0.478337
	157.7	0.35042		157.7	0.490426
	157.8	0.379158		157.8	0.492204
	157.9	0.461807		157.9	0.531029
	158	0.426943		158	0.600616
	158.1	0.34442		158.1	0.534281
	158.2	0.353958		158.2	0.582486
	158.3	0.304075		158.3	0.605667
	158.4	0.276091		158.4	0.578973
	158.5	0.33864		158.5	0.558794
	158.6	0.351011		158.6	0.629427
	158.7	0.4792		158.7	0.641858
	158.8	0.431074		158.8	0.608744
	158.9	0.352667		158.9	0.60349
	159	0.434648		159	0.598927
	159.1	0.391502		159.1	0.552143
	159.2	0.340955		159.2	0.559269
	159.3	0.40475		159.3	0.549168
	159.4	0.384143		159.4	0.542477
	159.5	0.458247		159.5	0.521795
	159.6	0.42404		159.6	0.577764
	159.7	0.346958		159.7	0.563794
	159.8	0.378561		159.8	0.552353
	159.9	0.438195		159.9	0.534093
	160	0.371946		160	0.581782
	160.1	0.431424		160.1	0.551753
	160.2	0.462735		160.2	0.568771
	160.3	0.329602		160.3	0.594992
	160.4	0.348722		160.4	0.654822
	160.5	0.364177		160.5	0.61923
	160.6	0.396911		160.6	0.630256
	160.7	0.356753		160.7	0.654557
	160.8	0.404392		160.8	0.636703
	160.9	0.375262		160.9	0.67951
	161	0.335479		161	0.658162
	161.1	0.418839		161.1	0.581103
	161.2	0.42567		161.2	0.615099
	161.3	0.415834		161.3	0.59861
	161.4	0.376342		161.4	0.655506
	161.5	0.358268		161.5	0.622054
	161.6	0.301369		161.6	0.673773
	161.7	0.24224		161.7	0.683744
	161.8	0.269576		161.8	0.679173
	161.9	0.27743		161.9	0.642651
	162	0.251461		162	0.550134
	162.1	0.237848		162.1	0.505839
	162.2	0.293398		162.2	0.584685
	162.3	0.323257		162.3	0.621777
	162.4	0.417142		162.4	0.647463
	162.5	0.331242		162.5	0.632101
	162.6	0.409394		162.6	0.610898
	162.7	0.340778		162.7	0.649599
	162.8	0.316213		162.8	0.582097
	162.9	0.385337		162.9	0.544198
	163	0.434275		163	0.620776
	163.1	0.477352		163.1	0.604387
	163.2	0.568016		163.2	0.59305
	163.3	0.471628		163.3	0.543298
	163.4	0.551217		163.4	0.60418
	163.5	0.550235		163.5	0.625611
	163.6	0.500602		163.6	0.63968
	163.7	0.439993		163.7	0.621558
	163.8	0.415795		163.8	0.640088
	163.9	0.493461		163.9	0.63756
	164	0.47498		164	0.66148
	164.1	0.478183		164.1	0.661333
	164.2	0.51027		164.2	0.672799
	164.3	0.606694		164.3	0.615652
	164.4	0.669928		164.4	0.62982
	164.5	0.675796		164.5	0.568775
	164.6	0.629515		164.6	0.597482
	164.7	0.696218		164.7	0.566823
	164.8	0.556288		164.8	0.553783
	164.9	0.614519		164.9	0.529564
	165	0.545957		165	0.497184
	165.1	0.482042		165.1	0.484096
	165.2	0.54584		165.2	0.517587
	165.3	0.449831		165.3	0.529778
	165.4	0.339019		165.4	0.49664
	165.5	0.375023		165.5	0.516052
	165.6	0.330139		165.6	0.534206
	165.7	0.42093		165.7	0.511452
	165.8	0.373752		165.8	0.507653
	165.9	0.338289		165.9	0.510985
	166	0.301276		166	0.529869
	166.1	0.313946		166.1	0.563363
	166.2	0.293901		166.2	0.596725
	166.3	0.313097		166.3	0.610529
	166.4	0.289056		166.4	0.600336
	166.5	0.329147		166.5	0.538817
	166.6	0.339525		166.6	0.577608
	166.7	0.343253		166.7	0.573509
	166.8	0.319163		166.8	0.553604
	166.9	0.334382		166.9	0.534064
	167	0.33757		167	0.560185
	167.1	0.312746		167.1	0.521752
	167.2	0.365151		167.2	0.518342
	167.3	0.364345		167.3	0.549849
	167.4	0.335426		167.4	0.531599
	167.5	0.427779		167.5	0.533379
	167.6	0.391545		167.6	0.575638
	167.7	0.350031		167.7	0.592887
	167.8	0.331759		167.8	0.514859
	167.9	0.420916		167.9	0.556751
	168	0.393844		168	0.544659
	168.1	0.378107		168.1	0.567711
	168.2	0.348398		168.2	0.558782
	168.3	0.425407		168.3	0.562197
	168.4	0.529165		168.4	0.503346
	168.5	0.453645		168.5	0.535335
	168.6	0.424647		168.6	0.53056
	168.7	0.396108		168.7	0.545459
	168.8	0.381876		168.8	0.539891
	168.9	0.381766		168.9	0.572243
	169	0.357147		169	0.585016
	169.1	0.402457		169.1	0.589517
	169.2	0.413464		169.2	0.612954
	169.3	0.391744		169.3	0.647217
	169.4	0.415325		169.4	0.583858
	169.5	0.421224		169.5	0.622367
	169.6	0.456406		169.6	0.62548
	169.7	0.572263		169.7	0.669547
	169.8	0.605339		169.8	0.613304
	169.9	0.589315		169.9	0.610824
	170	0.592611		170	0.554573
	170.1	0.537048		170.1	0.551612
	170.2	0.518467		170.2	0.632582
	170.3	0.409051		170.3	0.597315
	170.4	0.448026		170.4	0.586377
	170.5	0.442375		170.5	0.635874
	170.6	0.50249		170.6	0.644827
	170.7	0.427912		170.7	0.583928
	170.8	0.361806		170.8	0.629225
	170.9	0.377171		170.9	0.660757
	171	0.409907		171	0.61947
	171.1	0.368174		171.1	0.658949
	171.2	0.467713		171.2	0.575891
	171.3	0.488541		171.3	0.579988
	171.4	0.511826		171.4	0.631446
	171.5	0.537111		171.5	0.583629
	171.6	0.567626		171.6	0.550998
	171.7	0.519739		171.7	0.555348
	171.8	0.490968		171.8	0.519337
	171.9	0.550172		171.9	0.517773
	172	0.559176		172	0.553767
	172.1	0.522362		172.1	0.596644
	172.2	0.593345		172.2	0.67298
	172.3	0.57548		172.3	0.633064
	172.4	0.595643		172.4	0.624936
	172.5	0.629111		172.5	0.572689
	172.6	0.564176		172.6	0.516231
	172.7	0.531948		172.7	0.517965
	172.8	0.529846		172.8	0.536882
	172.9	0.541058		172.9	0.529588
	173	0.564509		173	0.526324
	173.1	0.566852		173.1	0.558204
	173.2	0.455909		173.2	0.555394
	173.3	0.408576		173.3	0.620337
	173.4	0.500226		173.4	0.577995
	173.5	0.438296		173.5	0.532356
	173.6	0.411226		173.6	0.52863
	173.7	0.291787		173.7	0.534927
	173.8	0.335054		173.8	0.518457
	173.9	0.484872		173.9	0.549788
	174	0.42971		174	0.514171
	174.1	0.482204		174.1	0.563965
	174.2	0.414317		174.2	0.625985
	174.3	0.42433		174.3	0.647509
	174.4	0.41463		174.4	0.62313
	174.5	0.55533		174.5	0.613429
	174.6	0.467626		174.6	0.567769
	174.7	0.420169		174.7	0.655729
	174.8	0.395538		174.8	0.602806
	174.9	0.408191		174.9	0.570343
	175	0.404015		175	0.640604
	175.1	0.408822		175.1	0.550126
	175.2	0.376188		175.2	0.579619
	175.3	0.431343		175.3	0.610708
	175.4	0.409405		175.4	0.602668
	175.5	0.375475		175.5	0.575655
	175.6	0.364285		175.6	0.554336
	175.7	0.41291		175.7	0.57612
	175.8	0.393409		175.8	0.579318
	175.9	0.466875		175.9	0.578961
	176	0.396165		176	0.627753
	176.1	0.347683		176.1	0.667068
	176.2	0.382835		176.2	0.655715
	176.3	0.42303		176.3	0.590667
	176.4	0.429404		176.4	0.592883
	176.5	0.478339		176.5	0.657788
	176.6	0.526957		176.6	0.627225
	176.7	0.447908		176.7	0.64122
	176.8	0.450533		176.8	0.624895
	176.9	0.543632		176.9	0.65105
	177	0.559204		177	0.591302
	177.1	0.556322		177.1	0.632384
	177.2	0.669386		177.2	0.526484
	177.3	0.52763		177.3	0.483563
	177.4	0.503101		177.4	0.504071
	177.5	0.441939		177.5	0.52296
	177.6	0.493652		177.6	0.544504
	177.7	0.49601		177.7	0.53713
	177.8	0.422056		177.8	0.544154
	177.9	0.449821		177.9	0.542918
	178	0.330159		178	0.607839
	178.1	0.436929		178.1	0.601058
	178.2	0.377257		178.2	0.641009
	178.3	0.362118		178.3	0.586237
	178.4	0.383285		178.4	0.54587
	178.5	0.316562		178.5	0.609819
	178.6	0.323671		178.6	0.591526
	178.7	0.404814		178.7	0.613199
	178.8	0.438068		178.8	0.595352
	178.9	0.389365		178.9	0.563193
	179	0.330523		179	0.572672
	179.1	0.387565		179.1	0.577431
	179.2	0.469362		179.2	0.534676
	179.3	0.359193		179.3	0.521005
	179.4	0.380872		179.4	0.608257
	179.5	0.319429		179.5	0.591426
	179.6	0.293409		179.6	0.611377
	179.7	0.3935		179.7	0.645836
	179.8	0.407401		179.8	0.670143
	179.9	0.413358		179.9	0.695073
	180	0.48833		180	0.672045
	180.1	0.389972		180.1	0.650885
	180.2	0.334223		180.2	0.603932
	180.3	0.482704		180.3	0.629634
	180.4	0.426037		180.4	0.652579
	180.5	0.473193		180.5	0.645285
	180.6	0.484916		180.6	0.630824
	180.7	0.470292		180.7	0.636961
	180.8	0.479849		180.8	0.648573
	180.9	0.489102		180.9	0.602084
	181	0.447709		181	0.593656
	181.1	0.411819		181.1	0.659538
	181.2	0.466251		181.2	0.639869
	181.3	0.512027		181.3	0.625829
	181.4	0.571981		181.4	0.604071
	181.5	0.488149		181.5	0.5904
	181.6	0.596416		181.6	0.604163
	181.7	0.664238		181.7	0.598152
	181.8	0.48536		181.8	0.68635
	181.9	0.504167		181.9	0.641836
	182	0.350837		182	0.575895
	182.1	0.379683		182.1	0.586026
	182.2	0.401962		182.2	0.620907
	182.3	0.449216		182.3	0.646315
	182.4	0.309924		182.4	0.636115
	182.5	0.378702		182.5	0.619529
	182.6	0.322785		182.6	0.583514
	182.7	0.31679		182.7	0.58334
	182.8	0.392788		182.8	0.586833
	182.9	0.447371		182.9	0.642867
	183	0.496125		183	0.690126
	183.1	0.46131		183.1	0.649197
	183.2	0.451849		183.2	0.68833
	183.3	0.467057		183.3	0.628865
	183.4	0.499569		183.4	0.691417
	183.5	0.392083		183.5	0.644609
	183.6	0.413022		183.6	0.655283
	183.7	0.362301		183.7	0.582782
	183.8	0.433455		183.8	0.616666
	183.9	0.38763		183.9	0.654357
	184	0.370491		184	0.593322
	184.1	0.416666		184.1	0.550774
	184.2	0.393746		184.2	0.513001
	184.3	0.44562		184.3	0.574945
	184.4	0.428435		184.4	0.642357
	184.5	0.389794		184.5	0.640819
	184.6	0.437833		184.6	0.635253
	184.7	0.458759		184.7	0.61769
	184.8	0.467452		184.8	0.643698
	184.9	0.451946		184.9	0.632193
	185	0.480934		185	0.63093
	185.1	0.473267		185.1	0.642157
	185.2	0.511642		185.2	0.668982
	185.3	0.449405		185.3	0.655941
	185.4	0.45183		185.4	0.757459
	185.5	0.482576		185.5	0.717144
	185.6	0.543082		185.6	0.695208
	185.7	0.516482		185.7	0.675112
	185.8	0.48429		185.8	0.607758
	185.9	0.45462		185.9	0.643871
	186	0.556442		186	0.587171
	186.1	0.474528		186.1	0.578235
	186.2	0.425195		186.2	0.589983
	186.3	0.354856		186.3	0.558994
	186.4	0.535316		186.4	0.586641
	186.5	0.465936		186.5	0.601487
	186.6	0.481818		186.6	0.608157
	186.7	0.410168		186.7	0.589513
	186.8	0.440508		186.8	0.617447
	186.9	0.456429		186.9	0.609048
	187	0.473251		187	0.635583
	187.1	0.46578		187.1	0.588687
	187.2	0.51465		187.2	0.540506
	187.3	0.561203		187.3	0.584829
	187.4	0.494431		187.4	0.563814
	187.5	0.516464		187.5	0.613229
	187.6	0.378605		187.6	0.649588
	187.7	0.325706		187.7	0.671392
	187.8	0.373674		187.8	0.652184
	187.9	0.384458		187.9	0.634951
	188	0.372068		188	0.606503
	188.1	0.365563		188.1	0.575063
	188.2	0.389263		188.2	0.572185
	188.3	0.370517		188.3	0.57143
	188.4	0.271757		188.4	0.578576
	188.5	0.2996		188.5	0.611018
	188.6	0.262126		188.6	0.700652
	188.7	0.331033		188.7	0.752069
	188.8	0.325579		188.8	0.688459
	188.9	0.331956		188.9	0.619819
	189	0.337657		189	0.601668
	189.1	0.312124		189.1	0.629814
	189.2	0.376923		189.2	0.609926
	189.3	0.320571		189.3	0.624083
	189.4	0.335777		189.4	0.572808
	189.5	0.414937		189.5	0.6141
	189.6	0.408414		189.6	0.588921
	189.7	0.401608		189.7	0.640159
	189.8	0.391487		189.8	0.688692
	189.9	0.364167		189.9	0.661924
	190	0.315371		190	0.646333
	190.1	0.300497		190.1	0.685639
	190.2	0.297132		190.2	0.675139
	190.3	0.381915		190.3	0.672099
	190.4	0.410241		190.4	0.669696
	190.5	0.441949		190.5	0.673132
	190.6	0.526175		190.6	0.656338
	190.7	0.456663		190.7	0.721068
	190.8	0.466677		190.8	0.702197
	190.9	0.502792		190.9	0.657217
	191	0.410268		191	0.625939
	191.1	0.38303		191.1	0.610435
	191.2	0.337167		191.2	0.652337
	191.3	0.357711		191.3	0.659584
	191.4	0.357356		191.4	0.6795
	191.5	0.400967		191.5	0.677115
	191.6	0.461423		191.6	0.68595
	191.7	0.42524		191.7	0.675003
	191.8	0.355697		191.8	0.67346
	191.9	0.332453		191.9	0.600577
	192	0.329202		192	0.662115
	192.1	0.290239		192.1	0.669303
	192.2	0.345129		192.2	0.618401
	192.3	0.375812		192.3	0.652917
	192.4	0.367106		192.4	0.612902
	192.5	0.313076		192.5	0.577221
	192.6	0.336709		192.6	0.60941
	192.7	0.409656		192.7	0.581866
	192.8	0.522192		192.8	0.568512
	192.9	0.50791		192.9	0.673072
	193	0.395112		193	0.662914
	193.1	0.328327		193.1	0.574084
	193.2	0.286864		193.2	0.586848
	193.3	0.295346		193.3	0.712791
	193.4	0.262279		193.4	0.664079
	193.5	0.285152		193.5	0.632501
	193.6	0.307884		193.6	0.600548
	193.7	0.323853		193.7	0.679388
	193.8	0.292173		193.8	0.676821
	193.9	0.280392		193.9	0.621808
	194	0.347203		194	0.651706
	194.1	0.30626		194.1	0.629518
	194.2	0.338198		194.2	0.596347
	194.3	0.375816		194.3	0.679848
	194.4	0.363091		194.4	0.682215
	194.5	0.346528		194.5	0.694663
	194.6	0.321506		194.6	0.688261
	194.7	0.408872		194.7	0.753926
	194.8	0.431496		194.8	0.711436
	194.9	0.462967		194.9	0.657757
	195	0.558667		195	0.645837
	195.1	0.51117		195.1	0.648603
	195.2	0.463695		195.2	0.65956
	195.3	0.420326		195.3	0.626345
	195.4	0.300797		195.4	0.621699
	195.5	0.352023		195.5	0.635956
	195.6	0.371293		195.6	0.693333
	195.7	0.557544		195.7	0.680626
	195.8	0.615256		195.8	0.679085
	195.9	0.554905		195.9	0.660522
	196	0.603636		196	0.673129
	196.1	0.583981		196.1	0.698093
	196.2	0.479349		196.2	0.697233
	196.3	0.511074		196.3	0.671825
	196.4	0.468871		196.4	0.71622
	196.5	0.552546		196.5	0.691699
	196.6	0.567962		196.6	0.693089
	196.7	0.581181		196.7	0.67114
	196.8	0.480469		196.8	0.675952
	196.9	0.525365		196.9	0.669227
	197	0.558881		197	0.70338
	197.1	0.450102		197.1	0.719018
	197.2	0.425745		197.2	0.733851
	197.3	0.437158		197.3	0.67541
	197.4	0.384514		197.4	0.695037
	197.5	0.368482		197.5	0.667965
	197.6	0.373079		197.6	0.675224
	197.7	0.489173		197.7	0.675678
	197.8	0.436053		197.8	0.665103
	197.9	0.513595		197.9	0.602577
	198	0.439232		198	0.611994
	198.1	0.501853		198.1	0.621345
	198.2	0.494671		198.2	0.54905
	198.3	0.547225		198.3	0.577817
	198.4	0.576343		198.4	0.555299
	198.5	0.628134		198.5	0.517989
	198.6	0.587129		198.6	0.523018
	198.7	0.559262		198.7	0.573357
	198.8	0.493876		198.8	0.591064
	198.9	0.463223		198.9	0.575735
	199	0.474738		199	0.621292
	199.1	0.533908		199.1	0.608878
	199.2	0.533841		199.2	0.642778
	199.3	0.540557		199.3	0.554679
	199.4	0.482594		199.4	0.593471
	199.5	0.464922		199.5	0.668205
[truncated: 8,005 more rows]

## Sheet: Figure 3c
Figure 3c
RMSF of the CM residues in the MDS of the unbound-CM and unbound-CM: THP structures.
	Unbound-CM			Unbound-CM: THP
	Residue	RMSF (nm)		Residue	RMSF (nm)
	78	0.463		78	0.2748
	79	0.4996		79	0.302
	80	0.4856		80	0.2804
	81	0.5527		81	0.3212
	82	0.4756		82	0.2735
	83	0.4632		83	0.2598
	84	0.5037		84	0.2935
	85	0.4935		85	0.2906
	86	0.4718		86	0.3376
	87	0.4449		87	0.2856
	88	0.4057		88	0.254
	89	0.4382		89	0.2808
	90	0.4554		90	0.2886
	91	0.3992		91	0.2428
	92	0.3721		92	0.2378
	93	0.4318		93	0.2599
	94	0.4066		94	0.2407
	95	0.3551		95	0.2138
	96	0.3954		96	0.2602
	97	0.4222		97	0.2558
	98	0.4231		98	0.2451
	99	0.3594		99	0.2133
	100	0.3321		100	0.202
	101	0.3789		101	0.2307
	102	0.3981		102	0.2373
	103	0.3505		103	0.2106
	104	0.3715		104	0.2286
	105	0.4197		105	0.2482
	106	0.4122		106	0.2432
	107	0.4076		107	0.2417
	108	0.466		108	0.2999
	109	0.472		109	0.2892
	110	0.5333		110	0.3268
	111	0.4915		111	0.3201
	112	0.5594		112	0.3431
	113	0.4696		113	0.2915
	114	0.4312		114	0.279
	115	0.4698		115	0.3138
	116	0.4329		116	0.284
	117	0.3951		117	0.2529
	118	0.3693		118	0.2411
	119	0.4181		119	0.2971
	120	0.3679		120	0.2689
	121	0.3739		121	0.2554
	122	0.3844		122	0.2557
	123	0.3331		123	0.2204
	124	0.3513		124	0.2436
	125	0.3661		125	0.2501
	126	0.3254		126	0.2031
	127	0.2946		127	0.1867
	128	0.3456		128	0.246
	129	0.3523		129	0.2196
	130	0.2792		130	0.1674
	131	0.2843		131	0.1797
	132	0.3311		132	0.2176
	133	0.3052		133	0.1842
	134	0.2639		134	0.1586
	135	0.3182		135	0.2249
	136	0.302		136	0.1812
	137	0.2632		137	0.17
	138	0.2882		138	0.2236
	139	0.2865		139	0.216
	140	0.3287		140	0.2482
	141	0.344		141	0.243
	142	0.2856		142	0.2335
	143	0.3186		143	0.2988
	144	0.3366		144	0.2121
	145	0.2752		145	0.1746
	146	0.2854		146	0.1911
	147	0.2956		147	0.1756
	148	0.2882		148	0.174
	149	0.2435		149	0.1507
	150	0.2854		150	0.1776
	151	0.3191		151	0.1988
	152	0.2825		152	0.1775
	153	0.2683		153	0.1809
	154	0.3104		154	0.1992
	155	0.3206		155	0.2001
	156	0.2965		156	0.1943
	157	0.3368		157	0.2229
	158	0.3697		158	0.2475
	159	0.4498		159	0.2888
	160	0.5094		160	0.2931
	161	0.4099		161	0.3429
	162	0.4342		162	0.3538
	163	0.476		163	0.4122
	164	0.4966		164	0.4791
	165	0.419		165	0.3466
	166	0.3973		166	0.3602
	167	0.3411		167	0.3559
	168	0.3765		168	0.3487
	169	0.3547		169	0.3623
	170	0.368		170	0.3185
	171	0.322		171	0.2405
	172	0.291		172	0.2102
	173	0.3		173	0.2201
	174	0.2915		174	0.1994
	175	0.266		175	0.1787
	176	0.2704		176	0.2282
	177	0.2971		177	0.2232
	178	0.2501		178	0.1655
	179	0.2208		179	0.1576
	180	0.2568		180	0.1965
	181	0.2486		181	0.1691
	182	0.2168		182	0.1465
	183	0.2163		183	0.1834
	184	0.259		184	0.2255
	185	0.2462		185	0.1852
	186	0.2604		186	0.2216
	187	0.272		187	0.2441
	188	0.1915		188	0.162
	189	0.1963		189	0.3411
	190	0.2428		190	0.2723
	191	0.2314		191	0.283
	192	0.2523		192	0.2075
	193	0.2984		193	0.2347
	194	0.2568		194	0.2102
	195	0.2095		195	0.209
	196	0.1989		196	0.1421
	197	0.2632		197	0.182
	198	0.2193		198	0.154
	199	0.1947		199	0.1352
	200	0.1991		200	0.1288
	201	0.2337		201	0.1532
	202	0.199		202	0.1336
	203	0.186		203	0.1427
	204	0.2271		204	0.1469
	205	0.2222		205	0.1492
	206	0.1988		206	0.1571
	207	0.2267		207	0.175
	208	0.2509		208	0.1814
	209	0.251		209	0.1923
	210	0.2396		210	0.193
	211	0.2231		211	0.1894
	212	0.2019		212	0.1701
	213	0.2416		213	0.23
	214	0.2102		214	0.1909
	215	0.1967		215	0.1784
	216	0.1822		216	0.1824
	217	0.1852		217	0.1839
	218	0.1902		218	0.1901
	219	0.1531		219	0.1683
	220	0.1518		220	0.163
	221	0.2084		221	0.2274
	222	0.1537		222	0.1872
	223	0.1312		223	0.1621
	224	0.167		224	0.1855
	225	0.2154		225	0.2522
	226	0.1427		226	0.3929
	227	0.2069		227	0.4663
	228	0.2032		228	0.4491
	229	0.2775		229	0.3699
	230	0.1971		230	0.4245
	231	0.1816		231	0.2915
	232	0.2589		232	0.5071
	233	0.2193		233	0.2357
	234	0.2447		234	0.3761
	235	0.2448		235	0.173
	236	0.1825		236	0.1989
	237	0.177		237	0.1756
	238	0.1946		238	0.1462
	239	0.1578		239	0.1184
	240	0.1311		240	0.1291
	241	0.1427		241	0.139
	242	0.146		242	0.1228
	243	0.1332		243	0.1411
	244	0.1284		244	0.124
	245	0.1745		245	0.1528
	246	0.1716		246	0.1758
	247	0.1591		247	0.1447
	248	0.2175		248	0.1879
	249	0.2081		249	0.1817
	250	0.2082		250	0.1903
	251	0.2292		251	0.2058
	252	0.2666		252	0.2911
	253	0.2425		253	0.2297
	254	0.3247		254	0.3119
	255	0.2999		255	0.29
	256	0.2044		256	0.1956
	257	0.2452		257	0.2376
	258	0.3011		258	0.3025
	259	0.2397		259	0.242
	260	0.1945		260	0.1935
	261	0.2158		261	0.2146
	262	0.255		262	0.2621
	263	0.2065		263	0.2121
	264	0.211		264	0.2093
	265	0.2314		265	0.2314
	266	0.1557		266	0.1651
	267	0.1505		267	0.149
	268	0.2117		268	0.2007
	269	0.1302		269	0.1373
	270	0.1342		270	0.1348
	271	0.1242		271	0.1178
	272	0.163		272	0.1821
	273	0.11		273	0.1446
	274	0.1142		274	0.1082
	275	0.1404		275	0.1297
	276	0.1491		276	0.1631
	277	0.1907		277	0.2071
	278	0.1846		278	0.1918
	279	0.1569		279	0.1705
	280	0.1881		280	0.264
	281	0.2265		281	0.2558
	282	0.1999		282	0.2214
	283	0.1984		283	0.1885
	284	0.1505		284	0.1484
	285	0.1782		285	0.1558
	286	0.1588		286	0.1966
	287	0.125		287	0.1793
	288	0.1114		288	0.0955
	289	0.1248		289	0.101
	290	0.1355		290	0.1261
	291	0.1082		291	0.0924
	292	0.1156		292	0.0901
	293	0.2265		293	0.2276
	294	0.1436		294	0.1177
	295	0.1336		295	0.116
	296	0.149		296	0.1188
	297	0.1784		297	0.1488
	298	0.1729		298	0.1551
	299	0.1861		299	0.1552
	300	0.2332		300	0.2056
	301	0.2093		301	0.1876
	302	0.2549		302	0.238
	303	0.2432		303	0.2313
	304	0.2484		304	0.24
	305	0.2028		305	0.1938
	306	0.2135		306	0.1948
	307	0.2236		307	0.2035
	308	0.1876		308	0.1751
	309	0.1644		309	0.1467
	310	0.2218		310	0.201
	311	0.1877		311	0.1652
	312	0.1596		312	0.1476
	313	0.1467		313	0.1182
	314	0.1818		314	0.1491
	315	0.1973		315	0.1798
	316	0.1376		316	0.1143
	317	0.1713		317	0.1437
	318	0.1727		318	0.1488
	319	0.1946		319	0.182
	320	0.1459		320	0.127
	321	0.21		321	0.2068
	322	0.1921		322	0.1641
	323	0.2572		323	0.336
	324	0.1891		324	0.1829
	325	0.3736		325	0.341
	326	0.1495		326	0.1322
	327	0.1718		327	0.154
	328	0.1469		328	0.1264
	329	0.1334		329	0.1131
	330	0.1508		330	0.1147
	331	0.1615		331	0.1352
	332	0.1419		332	0.1119
	333	0.1415		333	0.1077
	334	0.1649		334	0.1238
	335	0.2135		335	0.1609
	336	0.1828		336	0.1317
	337	0.1748		337	0.1401
	338	0.204		338	0.1714
	339	0.2638		339	0.2378
	340	0.2228		340	0.2308
	341	0.2142		341	0.1774
	342	0.2418		342	0.1997
	343	0.2082		343	0.1645
	344	0.2272		344	0.1844
	345	0.2402		345	0.2048
	346	0.1865		346	0.1514
	347	0.2004		347	0.1577
	348	0.1879		348	0.149
	349	0.2154		349	0.1798
	350	0.2605		350	0.262
	351	0.2083		351	0.2256
	352	0.2598		352	0.2541
	353	0.2416		353	0.2145
	354	0.2533		354	0.2218
	355	0.1994		355	0.1517
	356	0.2114		356	0.1675
	357	0.1831		357	0.1537
	358	0.1924		358	0.1733
	359	0.179		359	0.1437
	360	0.1625		360	0.1382
	361	0.1832		361	0.1812
	362	0.2152		362	0.2006
	363	0.1842		363	0.185
	364	0.2094		364	0.2129
	365	0.2098		365	0.2086
	366	0.2003		366	0.1944
	367	0.2041		367	0.1918
	368	0.2369		368	0.2161
	369	0.208		369	0.1773
	370	0.1728		370	0.1527
	371	0.2087		371	0.2468
	372	0.1574		372	0.1577
	373	0.1603		373	0.1508
	374	0.1585		374	0.1481
	375	0.1778		375	0.1471
	376	0.2191		376	0.2057
	377	0.2101		377	0.2029
	378	0.2467		378	0.2606
	379	0.2886		379	0.3372
	380	0.2878		380	0.2991
	381	0.232		381	0.2322
	382	0.2017		382	0.2221
	383	0.2494		383	0.2552
	384	0.233		384	0.2411
	385	0.1992		385	0.2007
	386	0.2036		386	0.2036
	387	0.2371		387	0.2422
	388	0.246		388	0.232
	389	0.1876		389	0.1692
	390	0.2118		390	0.1968
	391	0.3234		391	0.337
	392	0.2333		392	0.1969
	393	0.2041		393	0.2079
	394	0.2372		394	0.19
	395	0.299		395	0.1975
	396	0.2288		396	0.1446
	397	0.2221		397	0.218
	398	0.291		398	0.2119
	399	0.3057		399	0.1785
	400	0.2717		400	0.1542
	401	0.3406		401	0.1805
	402	0.2724		402	0.1697
	403	0.2598		403	0.2163
	404	0.2525		404	0.3839
	405	0.2861		405	0.2665
	406	0.2184		406	0.153
	407	0.1983		407	0.1528
	408	0.2296		408	0.158
	409	0.2646		409	0.1877
	410	0.2169		410	0.1395
	411	0.2269		411	0.2173
	412	0.1775		412	0.1476
	413	0.2162		413	0.1785
	414	0.2237		414	0.1781
	415	0.1464		415	0.1105
	416	0.1615		416	0.148
	417	0.1391		417	0.117
	418	0.1392		418	0.1058
	419	0.1663		419	0.1416
	420	0.1807		420	0.1372
	421	0.2212		421	0.1908
	422	0.2296		422	0.1892
	423	0.254		423	0.209
	424	0.2884		424	0.2267
	425	0.223		425	0.1749
	426	0.2141		426	0.1684
	427	0.2452		427	0.187
	428	0.2303		428	0.1699
	429	0.1956		429	0.1422
	430	0.2119		430	0.1481
	431	0.2191		431	0.1685
	432	0.2202		432	0.1669
	433	0.1982		433	0.1404
	434	0.1889		434	0.1393
	435	0.2625		435	0.2373
	436	0.2541		436	0.1909
	437	0.3151		437	0.2402
	438	0.35		438	0.2229
	439	0.4054		439	0.2958
	440	0.4087		440	0.3015
	441	0.2808		441	0.2048
	442	0.2484		442	0.1651
	443	0.233		443	0.1829
	444	0.1828		444	0.109
	445	0.1891		445	0.1476
	446	0.2511		446	0.1399
	447	0.2333		447	0.1802
	448	0.3089		448	0.2583
	449	0.3352		449	0.1986
	450	0.3701		450	0.257
	451	0.356		451	0.2643
	452	0.2995		452	0.2324
	453	0.2461		453	0.1992
	454	0.2215		454	0.1628
	455	0.2047		455	0.1606
	456	0.1587		456	0.1108
	457	0.1482		457	0.1028
	458	0.1832		458	0.1112
	459	0.1763		459	0.132
	460	0.1796		460	0.139
	461	0.2234		461	0.1892
	462	0.2386		462	0.2091
	463	0.2631		463	0.2474
	464	0.3135		464	0.3081
	465	0.3326		465	0.3128
	466	0.2908		466	0.2709
	467	0.3146		467	0.2892
	468	0.3136		468	0.3046
	469	0.3064		469	0.3115
	470	0.2361		470	0.2303
	471	0.2702		471	0.2731
	472	0.2104		472	0.1962
	473	0.2599		473	0.2345
	474	0.2304		474	0.1997
	475	0.201		475	0.1601
	476	0.288		476	0.2027
	477	0.2587		477	0.1852
	478	0.2159		478	0.1461
	479	0.1789		479	0.1378
	480	0.1989		480	0.123
	481	0.1975		481	0.1373
	482	0.1599		482	0.1165
	483	0.1685		483	0.1113
	484	0.1914		484	0.1208
	485	0.1802		485	0.1086
	486	0.1943		486	0.1245
	487	0.1774		487	0.1212
	488	0.1834		488	0.1094
	489	0.2106		489	0.1507
	490	0.2364		490	0.1548
	491	0.2311		491	0.167
	492	0.2375		492	0.1618
	493	0.3015		493	0.2652
	494	0.2953		494	0.1925
	495	0.2994		495	0.2246
	496	0.2783		496	0.1636
	497	0.3407		497	0.2038
	498	0.3469		498	0.2212
	499	0.4019		499	0.2467
	500	0.2786		500	0.1692
	501	0.2996		501	0.172
	502	0.2913		502	0.154
	503	0.2526		503	0.1264
	504	0.247		504	0.1324
	505	0.2787		505	0.1584
	506	0.272		506	0.1442
	507	0.2445		507	0.1347
	508	0.2575		508	0.1455
	509	0.3204		509	0.1919
	510	0.3025		510	0.1699
	511	0.2898		511	0.163
	512	0.3488		512	0.1899
	513	0.3862		513	0.2251
	514	0.3843		514	0.2308
	515	0.4053		515	0.372
	516	0.4846		516	0.4051
	517	0.4617		517	0.3631
	518	0.5713		518	0.4223
	519	0.5286		519	0.3946
	520	0.4941		520	0.3202
	521	0.5273		521	0.3077
	522	0.5949		522	0.408
	523	0.5836		523	0.4122
	524	0.5573		524	0.3589
	525	0.5986		525	0.4636
	526	0.6249		526	0.4461
	527	0.5895		527	0.4378
	528	0.5522		528	0.419
	529	0.5082		529	0.3586
	530	0.4576		530	0.3069
	531	0.448		531	0.2803
	532	0.3749		532	0.2423
	533	0.4133		533	0.2549
	534	0.4593		534	0.2895
	535	0.3684		535	0.2248
	536	0.3475		536	0.2098
	537	0.4354		537	0.2769
	538	0.3738		538	0.2128
	539	0.399		539	0.2241
	540	0.3582		540	0.2785
	541	0.4652		541	0.278
	542	0.463		542	0.3109
	543	0.4567		543	0.4621
	544	0.4636		544	0.3113
	545	0.4438		545	0.3252
	546	0.4745		546	0.3223
	547	0.4181		547	0.2678
	548	0.363		548	0.2522
	549	0.3705		549	0.3406
	550	0.4811		550	0.3376
	551	0.4195		551	0.2706
	552	0.3223		552	0.1964
	553	0.3395		553	0.2073
	554	0.3654		554	0.229
	555	0.3201		555	0.1795
	556	0.2932		556	0.1681
	557	0.3759		557	0.2016
	558	0.344		558	0.1978
	559	0.3235		559	0.174
	560	0.3139		560	0.1775
	561	0.3819		561	0.2165
	562	0.3877		562	0.2782
	563	0.3666		563	0.1954
	564	0.362		564	0.2442
	565	0.3746		565	0.2252
	566	0.3459		566	0.1962
	567	0.2787		567	0.1499
	568	0.2949		568	0.1968
	569	0.3339		569	0.2165
	570	0.2892		570	0.1453
	571	0.2198		571	0.1372
	572	0.2588		572	0.1926
	573	0.2816		573	0.1665
	574	0.2243		574	0.1299
	575	0.2371		575	0.1301
	576	0.2778		576	0.1999
	577	0.2648		577	0.1636
	578	0.294		578	0.181
	579	0.2862		579	0.1693
	580	0.3433		580	0.208
	581	0.3408		581	0.201
	582	0.2898		582	0.1561
	583	0.3689		583	0.2438
	584	0.3497		584	0.2094
	585	0.3233		585	0.1808
	586	0.3313		586	0.1881
	587	0.3936		587	0.2498
	588	0.3947		588	0.2638
	589	0.3449		589	0.1959
	590	0.3905		590	0.2269
	591	0.4323		591	0.269
	592	0.4118		592	0.2806
	593	0.3872		593	0.2836
	594	0.4331		594	0.3196
	595	0.4471		595	0.319
	596	0.4248		596	0.291
	597	0.3901		597	0.232
	598	0.4879		598	0.3299
	599	0.4957		599	0.341
	600	0.4166		600	0.2355
	601	0.463		601	0.2706
	602	0.5409		602	0.3545
	603	0.5171		603	0.2935
	604	0.5179		604	0.2714
	605	0.6021		605	0.3366
	606	0.6129		606	0.3536
	607	0.5966		607	0.3437
	608	0.6539		608	0.4159
	609	0.7824		609	0.5229

[truncated: 28 more sheets: Figure 3d, Figure 3f, Figure 3g, Figure 4a, Figure 4b, Figure 4c, Figure 4e, Figure 5a-e, Figure 5g, Figure 5h, Figure S1a, Figure S1b, Figure S1c, Figure S2a, Figure S2b, Figure S2c, Figure S2d, Figure S4, Figure S5a, Figure S5b …]
